# Supplementary material for: The progestational and androgenic properties of medroxyprogesterone acetate: gene regulatory overlap with dihydrotestosterone in breast cancer cells
Source: Breast Cancer Res. 2005 Nov 2;7(6):R1036–50. doi: 10.1186/bcr1340 (PMC1410743; doi:10.1186/bcr1340)
Supplement: Additional File 1 — Excel files containing tables showing the genes regulated by progesterone and MPA in T47D breast cancer cells: A, MPA upregulated; B, progesterone upregulated; C, MPA downregulated; D, progesterone downregulated; E, upregulated by both progesterone and MPA; F, downregulated by both progesterone and MPA. [file bcr1340-S1.zip]

Archive with 6 entries (6 files):
- Additional data 4.xls
- Additional data 2.xls
- Additional data 3.xls
- Additional data 1.xls
- Additional data 5.xls
- Additional data 6.xls
