# Supplementary material for: The progestational and androgenic properties of medroxyprogesterone acetate: gene regulatory overlap with dihydrotestosterone in breast cancer cells
Source: Breast Cancer Res. 2005 Nov 2;7(6):R1036–50. doi: 10.1186/bcr1340 (PMC1410743; doi:10.1186/bcr1340)
Supplement: Additional File 1 — Excel files containing tables showing the genes regulated by progesterone and MPA in T47D breast cancer cells: A, MPA upregulated; B, progesterone upregulated; C, MPA downregulated; D, progesterone downregulated; E, upregulated by both progesterone and MPA; F, downregulated by both progesterone and MPA. [file bcr1340-S1.zip › Additional data 4.xls]

## Sheet: Sheet1
	Table 1D: P downregulated
Gen Bank Acc#	Fold chg	Description
R59304	22.9829	chromosome 10 open reading frame 48
AI820661	18.6166	Homo sapiens cDNA FLJ40051 fis, clone TBAES2000059.
AC004010	13.5953	Homo sapiens BAC clone GS1-99H8 from 12, complete sequence.
BE466525	8.82739	ecotropic viral integration site 1
BG573647	7.12604	PX domain containing serine/threonine kinase
AI458439	6.02002	Homo sapiens mRNA; cDNA DKFZp586O0724 (from clone DKFZp586O0724)
AF225425	5.70667	sema domain, transmembrane domain (TM), and cytoplasmic domain, (semaphorin) 6A
AF119835	5.57115	KIT ligand
NM_004163	5.3836	RAB27B, member RAS oncogene family
BC003143	5.32021	dual specificity phosphatase 6
W92748	5.02548	zd92h03.s1 Soares_fetal_heart_NbHH19W Homo sapiens cDNA clone IMAGE:356981 3', mRNA sequence.
NM_005178	5.01876	B-cell CLL/lymphoma 3
NM_005261	4.90866	GTP binding protein overexpressed in skeletal muscle
AA057445	4.8818	hypothetical protein FLJ37266
AI684747	4.82329	PX domain containing serine/threonine kinase
AW054711	4.82285	RPEL repeat containing 1
AA489100	4.65487	Homo sapiens cDNA FLJ34866 fis, clone NT2NE2014113.
AA903862	4.6353	chromosome 20 open reading frame 54
AL136588	4.55326	hypothetical protein DKFZp761D112
AW014743	4.45582	Homo sapiens transcribed sequences
BC014479	4.42487	PX domain containing serine/threonine kinase
AF401033	4.38391	Homo sapiens M41 mRNA, complete sequence; alternatively spliced
AW015140	4.34637	Homo sapiens transcribed sequence with strong similarity to protein pdb:1BGM (E. coli) O Chain O, Beta-Galactosidase (Chains I-P)
BF592782	4.26401	transcription factor 4
M19154	4.24847	gb:M19154.1 /DB_XREF=gi:339549 /FEA=FLmRNA /CNT=73 /TID=Hs.169300.1 /TIER=FL /STK=6 /UG=Hs.169300 /LL=7042 /UG_GENE=TGFB2 /DEF=Human transforming growth factor-beta-2 mRNA, complete cds. /PROD=transforming growth factor beta 2 /FL=gb:M19154.1
NM_002894	4.10045	retinoblastoma binding protein 8
BE551650	4.08417	Homo sapiens cDNA FLJ11496 fis, clone HEMBA1001964.
BF435290	4.08129	Homo sapiens transcribed sequence with weak similarity to protein ref:NP_060312.1 (H.sapiens) hypothetical protein FLJ20489 [Homo sapiens]
AI146751	4.06316	Homo sapiens transcribed sequences
NM_000899	4.06174	KIT ligand
AI669815	3.92666	SRY (sex determining region Y)-box 2
AW023227	3.79805	chromosome 10 open reading frame 48
AI446414	3.76868	tj10h10.x1 NCI_CGAP_Gas4 Homo sapiens cDNA clone IMAGE:2141155 3', mRNA sequence.
NM_024426	3.76169	Wilms tumor 1
AK024882	3.74105	Homo sapiens cDNA: FLJ21229 fis, clone COL00740
AW449813	3.72468	KIAA0918 protein
R94644	3.694	chondroitin sulfate proteoglycan 2 (versican)
AW003173	3.60173	stanniocalcin 1
BC003143	3.56293	dual specificity phosphatase 6
4826447_RC	3.51355	Cluster Incl. R42449:yg02a07.s1 Homo sapiens cDNA, 3 end /clone=IMAGE-30831 /clone_end=3' /gb=R42449 /gi=817213 /ug=Hs.235831 /len=431
AL040051	3.49847	chromosome 14 open reading frame 31
BF061658	3.49758	Homo sapiens similar to 40S ribosomal protein S26 (LOC376709), mRNA
AA002140	3.49488	Homo sapiens cDNA FLJ42259 fis, clone TKIDN2011289
AI799018	3.45588	Homo sapiens mRNA similar to nuclear localization signals binding protein 1 (cDNA clone MGC:21810 IMAGE:4183576), complete cds
AI693336	3.40867	forkhead box A1
T75480	3.38975	potassium channel tetramerisation domain containing 6
AA237039	3.37669	Homo sapiens transcribed sequences
NM_000877	3.35238	interleukin 1 receptor, type I
AI953589	3.3348	mirror-image polydactyly 1
BC031054	3.33104	chromosome 8 open reading frame 1
NM_016281	3.2754	STE20-like kinase
AI732488	3.26749	hypothetical protein MGC24047
NM_007231	3.25452	solute carrier family 6 (neurotransmitter transporter), member 14
BF001670	3.25285	ephrin-B2
AA114843	3.24324	tripartite motif-containing 3
BF434771	3.21849	Homo sapiens cDNA clone IMAGE:6094109, partial cds
U16996	3.19941	dual specificity phosphatase 5
AF118886	3.19147	vav 3 oncogene
NM_006727	3.18631	cadherin 10, type 2 (T2-cadherin)
AF118887	3.11706	vav 3 oncogene
NM_017577	3.11637	hypothetical protein DKFZp434C0328
AW249666	3.09127	Homo sapiens similar to RIKEN cDNA 2010300C02 gene (LOC343990), mRNA
AF085859	3.08728	Homo sapiens full length insert cDNA clone YN62D03.
AW043602	3.0727	KIAA1946 protein
AK057785	3.06258	hypothetical protein FLJ25056
AW269335	3.05442	endothelial differentiation, lysophosphatidic acid G-protein-coupled receptor, 2
AI824021	2.98815	hypothetical protein LOC150084
R58282	2.97957	Homo sapiens LOC375178 (LOC375178), mRNA
AW664964	2.97329	Homo sapiens transcribed sequence with weak similarity to protein ref:NP_060312.1 (H.sapiens) hypothetical protein FLJ20489 [Homo sapiens]
NM_004163	2.94681	RAB27B, member RAS oncogene family
NM_004496	2.90838	forkhead box A1
AW294092	2.87968	RAS-like, estrogen-regulated, growth-inhibitor
NM_153344	2.87772	chromosome 6 open reading frame 141
R41459	2.86875	yf86b04.s1 Soares infant brain 1NIB Homo sapiens cDNA clone IMAGE:29255 3', mRNA sequence.
AA888057	2.86137	plakophilin 2
BF693998	2.86101	potassium channel tetramerisation domain containing 6
NM_002971	2.83022	special AT-rich sequence binding protein 1 (binds to nuclear matrix/scaffold-associating DNA's)
AK024681	2.82916	Homo sapiens cDNA: FLJ21028 fis, clone CAE07155
NM_002252	2.82483	potassium voltage-gated channel, delayed-rectifier, subfamily S, member 3
T58129	2.81589	hormonally upregulated Neu-associated kinase
AB002438	2.81361	sema domain, transmembrane domain (TM), and cytoplasmic domain, (semaphorin) 6A
AU145950	2.80147	transforming growth factor, beta 2
NM_006113	2.78591	vav 3 oncogene
AI056877	2.7857	Homo sapiens cDNA FLJ27142 fis, clone SPL08955
NM_002983	2.78195	chemokine (C-C motif) ligand 3
NM_002114	2.77085	human immunodeficiency virus type I enhancer binding protein 1
BG484193	2.76988	RAS-like, estrogen-regulated, growth-inhibitor
BC006236	2.75389	hypothetical protein MGC11324
AA490685	2.75381	Homo sapiens cDNA: FLJ22994 fis, clone KAT11918
BC015343	2.74119	hypothetical protein LOC162073
AF039196	2.7219	hairless homolog (mouse)
AA588092	2.71922	solute carrier family 40 (iron-regulated transporter), member 1
AL118843	2.71796	Homo sapiens, clone IMAGE:6061696, mRNA
AI680986	2.70831	hypothetical protein FLJ22774
AF232238	2.69506	hairy/enhancer-of-split related with YRPW motif 2
X99268	2.69166	twist homolog 1 (acrocephalosyndactyly 3; Saethre-Chotzen syndrome) (Drosophila)
NM_007170	2.67695	testis-specific kinase 2
NM_005479	2.66186	frequently rearranged in advanced T-cell lymphomas
AB032953	2.65931	odd Oz/ten-m homolog 2
BF594695	2.65184	Homo sapiens transcribed sequences
NM_000609	2.64564	chemokine (C-X-C motif) ligand 12 (stromal cell-derived factor 1)
NM_021211	2.64558	transposon-derived Buster1 transposase-like protein
M12674	2.63957	estrogen receptor 1
AL035414	2.63638	Human DNA sequence from clone RP4-667H12 on chromosome 1q32.1-41, complete sequence.
NM_015515	2.63234	keratin 23 (histone deacetylase inducible)
U15555	2.62514	serine palmitoyltransferase, long chain base subunit 2
AK054668	2.62453	hypothetical protein MGC19764
AA769615	2.62452	hypothetical protein MGC22679
S75264	2.6199	Wilms tumor 1
AI300520	2.61654	stanniocalcin 1
AI073549	2.61187	estrogen receptor 1
AI924046	2.60188	Homo sapiens transcribed sequence with weak similarity to protein ref:NP_060190.1 (H.sapiens) hypothetical protein FLJ20234 [Homo sapiens]
NM_138731	2.60043	mirror-image polydactyly 1
W73820	2.59532	potassium channel tetramerisation domain containing 15
AV734843	2.58512	hypothetical protein FLJ22833
BF968097	2.58145	Homo sapiens cDNA FLJ34866 fis, clone NT2NE2014113.
N32168	2.57876	glucocorticoid induced transcript 1
AW052186	2.56774	Homo sapiens transcribed sequences
D83532	2.56466	cytokine inducible SH2-containing protein
BF433429	2.56447	transcription factor 4
AK057608	2.5529	hypothetical protein MGC4266
AU154469	2.54485	solute carrier family 11 (proton-coupled divalent metal ion transporters), member 2
BG285011	2.54156	modulator recognition factor 2
AI417785	2.54085	th31d03.x1 NCI_CGAP_Pr28 Homo sapiens cDNA clone IMAGE:2119877 3' similar to gb:X51760 ZINC FINGER PROTEIN ZFP-36 (HUMAN);contains MER2.t3 MER2 repetitive element ;, mRNA sequence.
NM_003654	2.52383	carbohydrate (keratan sulfate Gal-6) sulfotransferase 1
AI435399	2.52114	hypothetical protein MGC19764
D32039	2.52093	chondroitin sulfate proteoglycan 2 (versican)
AY028913	2.51775	EDAR-associated death domain
BE646573	2.51341	molecule possessing ankyrin repeats induced by lipopolysaccharide (MAIL), homolog of mouse
NM_003238	2.51261	transforming growth factor, beta 2
BF060707	2.5125	similar to lymphocyte antigen 6 complex, locus G5B; G5b protein; open reading frame 31
BF438386	2.51215	RAB27B, member RAS oncogene family
NM_004907	2.50766	immediate early protein
NM_016524	2.50249	B/K protein
NM_003632	2.50219	contactin associated protein 1
AB011110	2.50013	DNA directed RNA polymerase II polypeptide J-related gene
AI826437	2.49596	Homo sapiens transcribed sequence with weak similarity to protein ref:NP_060312.1 (H.sapiens) hypothetical protein FLJ20489 [Homo sapiens]
AI923675	2.49431	hypothetical protein MGC19764
AA935461	2.49429	Homo sapiens transcribed sequence with weak similarity to protein ref:NP_060312.1 (H.sapiens) hypothetical protein FLJ20489 [Homo sapiens]
NM_007350	2.49323	pleckstrin homology-like domain, family A, member 1
NM_004480	2.48738	fucosyltransferase 8 (alpha (1,6) fucosyltransferase)
N62827	2.48697	yy66f09.s1 Soares_multiple_sclerosis_2NbHMSP Homo sapiens cDNA clone IMAGE:278537 3', mRNA sequence.
NM_005375	2.48219	v-myb myeloblastosis viral oncogene homolog (avian)
AA330389	2.47166	carbonic anhydrase VIII
NM_004056	2.47062	carbonic anhydrase VIII
NM_003832	2.47058	synonym: CO9; L-3-phosphoserine-phosphatase homolog; go_function: phosphoserine phosphatase activity [goid 0004647] [evidence TAS] [pmid 9573387]; go_process: cell proliferation [goid 0008283] [evidence TAS] [pmid 9573387]; Homo sapiens phosphoserine phosphatase-like (PSPHL), mRNA.
NM_003394	2.45379	wingless-type MMTV integration site family, member 10B
AW157548	2.44884	insulin-like growth factor binding protein 5
AU157541	2.44423	hypothetical protein FLJ22833
NM_014912	2.44179	cytoplasmic polyadenylation element binding protein 3
NM_018474	2.43961	chromosome 20 open reading frame 19
NM_024674	2.43901	lin-28 homolog (C. elegans)
AL039862	2.4357	breast cancer membrane protein 101
NM_030952	2.42757	likely ortholog of rat SNF1/AMP-activated protein kinase
AA058770	2.42711	glucocorticoid induced transcript 1
NM_013432	2.42166	nuclear factor of kappa light polypeptide gene enhancer in B-cells inhibitor-like 2
AF176699	2.41837	F-box and leucine-rich repeat protein 4
BC004877	2.41047	uracil-DNA glycosylase 2
NM_001975	2.4013	enolase 2, (gamma, neuronal)
AI470220	2.39852	CDC20-like protein
NM_017420	2.39104	sine oculis homeobox homolog 4 (Drosophila)
AI819043	2.38705	Homo sapiens cDNA FLJ32589 fis, clone SPLEN2000443.
AA157112	2.38032	Homo sapiens cDNA FLJ40559 fis, clone THYMU2002910
AW162846	2.37817	au87h07.y1 Schneider fetal brain 00004 Homo sapiens cDNA clone IMAGE:2783293 5' similar to TR:Q9Z2N6 Q9Z2N6 CAM-KII INHIBITORY PROTEIN. ;, mRNA sequence.
AF098638	2.37392	rabaptin, RAB GTPase binding effector protein 1
NM_002356	2.37372	myristoylated alanine-rich protein kinase C substrate
NM_002182	2.37241	interleukin 1 receptor accessory protein
AF533251	2.37189	zinc finger protein 396
NM_014352	2.36148	POU domain, class 2, transcription factor 3
AL035633	2.35646	Human DNA sequence from clone RP5-1046G13 on chromosome 6q12-13, complete sequence.
W72333	2.34602	hypothetical protein FLJ21657
N94835	2.34055	RNA binding motif protein 11
BG261252	2.33859	ecotropic viral integration site 1
NM_006115	2.33795	preferentially expressed antigen in melanoma
BM976939	2.33383	Homo sapiens cDNA FLJ31611 fis, clone NT2RI2002923.
R10289	2.33187	LIM domain only 4
BE855760	2.32724	POU domain, class 3, transcription factor 2
U37546	2.3259	IAP homolog C; interacts with TRAF1 and TRAF2 in yeast two hybrid system; homolog of Baculovirus IAP genes; Mammalian IAP homolog C; Human IAP homolog C (MIHC) mRNA, complete cds.
NM_022090	2.32214	transposon-derived Buster3 transposase-like
BF970044	2.3151	heterogeneous nuclear ribonucleoprotein D (AU-rich element RNA binding protein 1, 37kDa)
BG389789	2.30967	602415167F1 NIH_MGC_92 Homo sapiens cDNA clone IMAGE:4523513 5', mRNA sequence.
NM_020958	2.30404	HEAT-like repeat-containing protein
AI821565	2.30103	Homo sapiens cDNA FLJ42957 fis, clone BRSTN2010500
AF086134	2.30102	Homo sapiens full length insert cDNA clone ZA88B06
BC022394	2.29745	similar to hypothetical protein FLJ13659
AI766311	2.29684	hypothetical protein LOC162073
BC005254	2.28995	C-type (calcium dependent, carbohydrate-recognition domain) lectin, superfamily member 2 (activation-induced)
AP001660	2.28712	gb:AP001660 /DB_XREF=gi:7768749 /FEA=DNA_4 /CNT=7 /TID=Hs.33981.0 /TIER=ConsEnd /STK=2 /UG=Hs.33981 /UG_TITLE=Homo sapiens genomic DNA, chromosome 21q, section 4105 /DEF=Homo sapiens genomic DNA, chromosome 21q, section 4105
AI458417	2.28702	hypothetical protein LOC162073
AB022177	2.28644	calcitonin receptor
AW298092	2.28606	KIAA0776
AW962850	2.28347	EST374923 MAGE resequences, MAGG Homo sapiens cDNA, mRNA sequence.
U57059	2.28068	tumor necrosis factor (ligand) superfamily, member 10
NM_152573	2.27924	hypothetical protein FLJ31614
NM_018411	2.27755	hairless homolog (mouse)
NM_021183	2.27711	RAP2C, member of RAS oncogene family
NM_016067	2.27566	mitochondrial ribosomal protein S18C
NM_006747	2.27199	signal-induced proliferation-associated gene 1
NM_144975	2.27164	Homo sapiens hypothetical protein MGC19764 (MGC19764), mRNA.
AI276403	2.27046	hypothetical protein DJ667H12.2
AA976354	2.2696	KIAA1618 protein
NM_001364	2.26482	discs, large homolog 2, chapsyn-110 (Drosophila)
AL137517	2.26478	hypothetical protein FLJ22774
AI808448	2.26128	potassium channel tetramerisation domain containing 15
AL445192	2.26006	continues from dJ998C11 (AL035106); Human DNA sequence from clone RP11-269H4 on chromosome 20 Contains the 3' end of the KIAA1415 gene, ESTs, STSs and GSSs, complete sequence.
AA632758	2.25784	Homo sapiens transcribed sequences
AI139413	2.25724	Homo sapiens cilia-associated protein (CYS1) mRNA, complete cds
NM_000125	2.2555	estrogen receptor 1
AW104619	2.25461	Homo sapiens cDNA FLJ42174 fis, clone THYMU2029788
AY099509	2.25216	hypothetical protein MGC14126
NM_000617	2.25089	solute carrier family 11 (proton-coupled divalent metal ion transporters), member 2
BC019347	2.24959	Homo sapiens, clone IMAGE:3621549, mRNA
U79292	2.24947	matrix metalloproteinase 16 (membrane-inserted)
BE675061	2.24705	hypothetical protein FLJ21657
NM_004337	2.24461	chromosome 8 open reading frame 1
BF571480	2.24245	Homo sapiens cDNA FLJ30658 fis, clone DFNES2000432.
NM_000594	2.23753	tumor necrosis factor (TNF superfamily, member 2)
NM_006622	2.2325	serum-inducible kinase
NM_021173	2.22994	polymerase (DNA-directed), delta 4
NM_001432	2.22172	epiregulin
NM_003810	2.22077	tumor necrosis factor (ligand) superfamily, member 10
BF697312	2.21245	transcription termination factor-like protein
BC001038	2.21085	epsin 3
AI761989	2.20948	glucocorticoid induced transcript 1
BC017275	2.20782	Homo sapiens cDNA clone IMAGE:4842907, partial cds.
BG542521	2.2065	protein phosphatase 2C, magnesium-dependent, catalytic subunit
NM_004703	2.20642	rabaptin, RAB GTPase binding effector protein 1
R60018	2.20627	yh12b01.s1 Soares infant brain 1NIB Homo sapiens cDNA clone IMAGE:42905 3', mRNA sequence.
NM_012259	2.20565	hairy/enhancer-of-split related with YRPW motif 2
AF046997	2.20282	solute carrier family 11 (proton-coupled divalent metal ion transporters), member 2
N30138	2.19695	chromosome 14 open reading frame 31
AJ223321	2.19604	Homo sapiens RP58 gene, complete CDS.
AW237741	2.19583	GRB2-associated binding protein 1
NM_003679	2.19531	kynurenine 3-monooxygenase (kynurenine 3-hydroxylase)
AW043713	2.19478	sulfatase 1
AB037925	2.18541	molecule possessing ankyrin repeats induced by lipopolysaccharide (MAIL), homolog of mouse
AW340595	2.17795	Homo sapiens mRNA, chromosome 1 specific transcript KIAA0493.
BC040508	2.17701	hypothetical protein FLJ33674
NM_000966	2.17658	synonyms: RARC, NR1B3; retinoic acid receptor, gamma polypeptide; retinoic acid receptor gamma-1; go_function: retinoic acid receptor activity [goid 0003708] [evidence P]; go_process: development [goid 0007275] [evidence P]; Homo sapiens retinoic acid receptor, gamma (RARG), mRNA.
NM_025198	2.17603	transcription termination factor-like protein
AW249913	2.16761	nicotinamide nucleotide adenylyltransferase 3
NM_005797	2.16589	epithelial V-like antigen 1
AI742305	2.1648	hypothetical protein FLJ12178
BC036444	2.16293	cytoplasmic polyadenylation element binding protein 3
4921685_RC	2.16257	Cluster Incl. AI458463:tj99b02.x1 Homo sapiens cDNA, 3 end /clone=IMAGE-2149611 /clone_end=3' /gb=AI458463 /gi=4311042 /ug=Hs.24243 /len=594
BC013103	2.15928	rhomboid, veinlet-like 2 (Drosophila)
BF218922	2.15577	chondroitin sulfate proteoglycan 2 (versican)
NM_017957	2.15032	epsin 3
NM_024633	2.14929	chromosome 14 open reading frame 139
N36085	2.1489	Homo sapiens cDNA FLJ31683 fis, clone NT2RI2005353.
AK022666	2.14423	hypothetical protein FLJ12604
BG502771	2.14393	Homo sapiens cDNA: FLJ21028 fis, clone CAE07155
AF220030	2.14045	tripartite motif-containing 6
AW193511	2.13816	HMBA-inducible
NM_004385	2.13631	chondroitin sulfate proteoglycan 2 (versican)
AW473656	2.133	sine oculis homeobox homolog 3 (Drosophila)
NM_017878	2.13201	HRAS-like suppressor 2
BE046443	2.13051	cylindromatosis (turban tumor syndrome)
BC020911	2.12813	Homo sapiens, clone IMAGE:4732650, mRNA
N36770	2.12758	dual specificity phosphatase 10
NM_030929	2.12688	hypothetical protein FKSG28
AA886870	2.12385	low density lipoprotein receptor-related protein binding protein
AF419247	2.11977	runt-related transcription factor 1 (acute myeloid leukemia 1; aml1 oncogene)
NM_021183	2.11938	RAP2C, member of RAS oncogene family
AW993690	2.11538	forkhead box A1
BE500977	2.11534	sulfatase 1
AI803181	2.11418	transmembrane 4 superfamily member 10
BC004912	2.11383	bullous pemphigoid antigen 1, 230/240kDa
U46768	2.11379	stanniocalcin 1
NM_013450	2.11084	bromodomain adjacent to zinc finger domain, 2B
BF196876	2.10966	KIAA1223 protein
NM_006457	2.10951	LIM protein (similar to rat protein kinase C-binding enigma)
NM_014575	2.10761	schwannomin interacting protein 1
AI806674	2.10342	heparan sulfate 2-O-sulfotransferase 1
AB033112	2.0983	bromodomain and PHD finger containing, 3
NM_004310	2.09823	ras homolog gene family, member H
AW292746	2.09627	myosin regulatory light chain interacting protein
BC017000	2.09528	splicing factor, arginine/serine-rich 12
BE672390	2.09445	peptidoglycan recognition protein L precursor
AW303300	2.09279	Homo sapiens cDNA FLJ40637 fis, clone THYMU2015984
AV760596	2.08889	CGI-125 protein
U73844	2.08841	E74-like factor 3 (ets domain transcription factor, epithelial-specific )
BC001606	2.08752	neutrophil cytosolic factor 2 (65kDa, chronic granulomatous disease, autosomal 2)
BF693302	2.08433	602081105F1 NIH_MGC_81 Homo sapiens cDNA clone IMAGE:4245577 5', mRNA sequence.
NM_001742	2.08233	calcitonin receptor
BG054550	2.08022	LIM protein (similar to rat protein kinase C-binding enigma)
AU156956	2.07817	solute carrier family 40 (iron-regulated transporter), member 1
AI821661	2.07795	hypothetical protein MGC50831
AL353759	2.07789	gb:AL353759 /DB_XREF=gi:8745068 /FEA=DNA_10 /CNT=12 /TID=Hs.180779.1 /TIER=Stack /STK=10 /UG=Hs.180779 /LL=3017 /UG_GENE=H2BFB /UG_TITLE=H2B histone family, member B /DEF=Human DNA sequence from clone RP1-221C16 on chromosome 6. Contains two genes for novel histone 4 family members, two genes for novel histone 1 family members, three genes for novel histone 2B family members, a gene for a novel h…
AF049895	2.07745	Homo sapiens chromosome 8 multiple clones map q21.3, complete sequence.
NM_004789	2.07565	LIM homeobox 2
X83858	2.07442	prostaglandin E receptor 3 (subtype EP3)
AW295395	2.07388	Homo sapiens cDNA FLJ41107 fis, clone BLADE2007923
BF968270	2.07319	solute carrier family 35, member F3
AF269088	2.07316	breast cancer antigen NY-BR-1.1
AI742685	2.07232	Homo sapiens transcribed sequences
AK027217	2.06947	LIM protein (similar to rat protein kinase C-binding enigma)
NM_000449	2.06539	regulatory factor X, 5 (influences HLA class II expression)
AK021884	2.0576	Homo sapiens similar to aminopeptidase puromycin sensitive; puromycin-sensitive aminopeptidase; metalloproteinase MP100 (LOC376425), mRNA
AK095266	2.05745	distal-less homeo box 1
AU146709	2.05611	hypothetical protein DJ667H12.2
NM_015601	2.05357	DKFZP564G092 protein
NM_004904	2.05337	cAMP responsive element binding protein 5
BG109249	2.05112	Homo sapiens cDNA FLJ37777 fis, clone BRHIP2026274.
AF003934	2.05084	prostate differentiation factor
AI821791	2.05079	phosphodiesterase 4D interacting protein (myomegalin)
BF109906	2.04888	Homo sapiens hypothetical LOC338786 (LOC338786), mRNA
NM_001189	2.04695	bagpipe homeobox homolog 1 (Drosophila)
NM_024641	2.04586	mannosidase, endo-alpha
BG168139	2.04578	chromosome 20 open reading frame 104
BG231554	2.04525	Homo sapiens mRNA; cDNA DKFZp686J1595 (from clone DKFZp686J1595)
AA004579	2.04449	TATA box binding protein (TBP)-associated factor, RNA polymerase I, B, 63kDa
AK025631	2.03828	polymerase (DNA directed), eta
BC003388	2.03747	TRAF family member-associated NFKB activator
NM_002502	2.03674	nuclear factor of kappa light polypeptide gene enhancer in B-cells 2 (p49/p100)
AK027146	2.03653	Homo sapiens similar to RIKEN cDNA 2900024C23 (LOC374993), mRNA
AB029026	2.0361	transforming, acidic coiled-coil containing protein 1
NM_004572	2.0313	plakophilin 2
NM_002269	2.02988	karyopherin alpha 5 (importin alpha 6)
BC006408	2.02873	similar to hypothetical protein FLJ13659
NM_016240	2.02072	scavenger receptor class A, member 3
AA502768	2.01812	FLJ32363 protein
AK001380	2.01571	asp (abnormal spindle)-like, microcephaly associated (Drosophila)
AA744622	2.01303	Homo sapiens cDNA FLJ36459 fis, clone THYMU2014762
AB048797	2.01188	mosaic serine protease
AL037998	2.01144	Homo sapiens cDNA FLJ30740 fis, clone FEBRA2000319.
AF344882	2.00791	Mst3 and SOK1-related kinase
BF112019	2.00626	phosphotriesterase related
BF308645	2.00451	phosphatidylinositol 3,4,5-trisphosphate-dependent RAC exchanger 1
NM_006421	2.0016	brefeldin A-inhibited guanine nucleotide-exchange protein 1
