# Supplementary material for: The progestational and androgenic properties of medroxyprogesterone acetate: gene regulatory overlap with dihydrotestosterone in breast cancer cells
Source: Breast Cancer Res. 2005 Nov 2;7(6):R1036–50. doi: 10.1186/bcr1340 (PMC1410743; doi:10.1186/bcr1340)
Supplement: Additional File 1 — Excel files containing tables showing the genes regulated by progesterone and MPA in T47D breast cancer cells: A, MPA upregulated; B, progesterone upregulated; C, MPA downregulated; D, progesterone downregulated; E, upregulated by both progesterone and MPA; F, downregulated by both progesterone and MPA. [file bcr1340-S1.zip › Additional data 2.xls]

## Sheet: Sheet1
	Table 1B: P upregulated
Gen Bank Acc#	Fold chg	Description
AI492388	31.0825	ti27d10.x1 NCI_CGAP_Kid11 Homo sapiens cDNA clone IMAGE:2131699 3', mRNA sequence.
NM_005627	29.4773	serum/glucocorticoid regulated kinase
AI278995	18.4679	Homo sapiens cDNA FLJ37907 fis, clone COLON2009337.
BF982174	17.5009	serum deprivation response (phosphatidylserine binding protein)
NM_005461	15.8025	v-maf musculoaponeurotic fibrosarcoma oncogene homolog B (avian)
BF681305	15.783	602155585F1 NIH_MGC_83 Homo sapiens cDNA clone IMAGE:4296668 5', mRNA sequence.
M86849	14.0907	gap junction protein, beta 2, 26kDa (connexin 26)
AW135013	13.2769	v-maf musculoaponeurotic fibrosarcoma oncogene homolog B (avian)
NM_024508	12.7717	zinc finger, BED domain containing 2
NM_001993	12.7662	coagulation factor III (thromboplastin, tissue factor)
BE219979	12.4865	interleukin 20 receptor, alpha
NM_007281	12.3258	scrapie responsive protein 1
AI985987	11.7222	sodium channel, nonvoltage-gated 1, gamma
NM_014059	11.599	RGC32 protein
NM_006096	10.4968	N-myc downstream regulated gene 1
AI675849	9.59404	Homo sapiens cDNA FLJ43698 fis, clone TCERX2000998
AW511401	9.03935	hypothetical protein FLJ25124
NM_019018	8.4313	hypothetical protein FLJ11127
NM_005980	8.24301	S100 calcium binding protein P
AA780067	8.13065	heparan sulfate (glucosamine) 3-O-sulfotransferase 3B1
NM_006006	8.03855	zinc finger protein 145 (Kruppel-like, expressed in promyelocytic leukemia)
AL357503	8.01538	match: proteins: Tr:Q9UJ12 Tr:O43723 Tr:Q9VZN3; Human DNA sequence from clone RP5-899C14 on chromosome 20 Contains the 3' end of a novel gene, ESTs, STSs and GSSs, complete sequence.
BF514079	7.65604	Kruppel-like factor 4 (gut)
NM_004143	7.4865	Cbp/p300-interacting transactivator, with Glu/Asp-rich carboxy-terminal domain, 1
D64137	7.43712	gb:D64137 /DB_XREF=gi:992945 /FEA=DNA_4 /CNT=2 /TID=Hs.106070.3 /TIER=ConsEnd /STK=0 /UG=Hs.106070 /LL=1028 /UG_GENE=CDKN1C /UG_TITLE=cyclin-dependent kinase inhibitor 1C (p57, Kip2) /DEF=Human KIP2 gene for Cdk-inhibitor p57KIP2, complete cds (exon1-4)
NM_014432	7.30782	interleukin 20 receptor, alpha
AI610347	6.60869	Homo sapiens transcribed sequences
NM_017786	6.25178	hypothetical protein FLJ20366
NM_173503	6.19124	hypothetical protein FLJ25818
AA083478	6.08444	tripartite motif-containing 22
AK024898	5.92705	Homo sapiens cDNA: FLJ21245 fis, clone COL01184
BE044548	5.92347	Homo sapiens beta-defensin 32 precursor (DEFB32) mRNA, complete cds
AI675849	5.84019	Homo sapiens cDNA FLJ43698 fis, clone TCERX2000998
CA418310	5.49096	procollagen-proline, 2-oxoglutarate 4-dioxygenase (proline 4-hydroxylase), alpha polypeptide II
AI927208	5.44869	matrix metalloproteinase 28
AI123348	5.44537	carbohydrate (chondroitin 4) sulfotransferase 11
NM_004089	5.38719	delta sleep inducing peptide, immunoreactor
BF109853	5.34149	chromosome 14 open reading frame 42
NM_015993	5.29783	transmembrane 4 superfamily member 11 (plasmolipin)
AA404269	5.29344	prickle-like 1 (Drosophila)
AV655640	5.21613	KIAA0146 protein
AL110191	5.21201	delta sleep inducing peptide, immunoreactor
NM_014751	5.15649	metastasis suppressor 1
BF511315	5.15427	G protein-coupled receptor 124
AA059445	5.12063	transmembrane 4 superfamily member 9
NM_005938	5.0778	myeloid/lymphoid or mixed-lineage leukemia (trithorax homolog, Drosophila); translocated to, 7
NM_000076	4.97501	cyclin-dependent kinase inhibitor 1C (p57, Kip2)
AA581439	4.94263	hypothetical protein FLJ11127
NM_004235	4.83254	Kruppel-like factor 4 (gut)
4860471_RC	4.81353	Cluster Incl. AA813332:ai81a12.s1 Homo sapiens cDNA, 3 end /clone=1377214 /clone_end=3' /gb=AA813332 /gi=2883317 /ug=Hs.93836 /len=536
AL574184	4.79746	AL574184 Homo sapiens PLACENTA COT 25-NORMALIZED Homo sapiens cDNA clone CS0DI039YJ22 3-PRIME, mRNA sequence.
NM_004417	4.78345	dual specificity phosphatase 1
NM_005195	4.71867	KIAA0146 protein
AB018580	4.68852	aldo-keto reductase family 1, member C3 (3-alpha hydroxysteroid dehydrogenase, type II)
AW271460	4.6826	Homo sapiens transcribed sequences
AW244016	4.67664	zinc finger protein 145 (Kruppel-like, expressed in promyelocytic leukemia)
AI970797	4.66568	Homo sapiens cDNA FLJ26557 fis, clone LNF01992
BG528420	4.5466	SRY (sex determining region Y)-box 4
NM_000196	4.46368	hydroxysteroid (11-beta) dehydrogenase 2
AI858001	4.37111	Cbp/p300-interacting transactivator, with Glu/Asp-rich carboxy-terminal domain, 4
AI885015	4.36991	Homo sapiens, clone IMAGE:4401795, mRNA
AI363213	4.3696	KIAA0146 protein
NM_016339	4.21324	Link guanine nucleotide exchange factor II
NM_005907	4.17982	mannosidase, alpha, class 1A, member 1
AA406603	4.15094	Mid-1-related chloride channel 1
AI561354	4.13881	tq48e02.x1 NCI_CGAP_Ut1 Homo sapiens cDNA clone IMAGE:2212058 3' similar to gb:M15661 60S RIBOSOMAL PROTEIN L44 (HUMAN);, mRNA sequence.
AL049977	4.06773	claudin 8
M31213	4.06615	ret proto-oncogene (multiple endocrine neoplasia and medullary thyroid carcinoma 1, Hirschsprung disease)
BC034917	4.06429	Rho-related BTB domain containing 2
NM_024727	4.05678	hypothetical protein FLJ23259
AV707102	4.04051	pyruvate dehydrogenase kinase, isoenzyme 4
AA928939	3.96249	hypothetical protein DKFZp434P0111
AF322070	3.95142	FK506 binding protein 1B, 12.6 kDa
NM_145000	3.85429	hypothetical protein FLJ25422
4855867_RC	3.85328	Cluster Incl. N74607:za55a01.s1 Homo sapiens cDNA, 3 end /clone=IMAGE-296424 /clone_end=3' /gb=N74607 /gi=1231892 /ug=Hs.234642 /len=487
BE545756	3.83328	adducin 3 (gamma)
D14826	3.8329	gb:D14826.1 /DB_XREF=gi:532036 /GEN=hCREM-2 /FEA=FLmRNA /CNT=31 /TID=Hs.155924.1 /TIER=FL /STK=0 /UG=Hs.155924 /LL=1390 /DEF=Human mRNA for hCREM (cyclic AMP-responsive element modulator) type 2 protein, complete cds. /PROD=hCREM 2alpha-a protein /FL=gb:D14826.1 gb:AF069065.1
AI352352	3.83086	hypothetical protein FLJ90575
AA530892	3.80894	dual specificity phosphatase 1
NM_002428	3.77589	matrix metalloproteinase 15 (membrane-inserted)
BG290193	3.77015	hypothetical protein FLJ14299
NM_012429	3.75733	SEC14-like 2 (S. cerevisiae)
AL049369	3.74307	Down syndrome critical region gene 1
AF193855	3.72102	Zic family member 2 (odd-paired homolog, Drosophila)
N47315	3.67908	protein kinase C and casein kinase substrate in neurons 1
BG169945	3.67526	Mid-1-related chloride channel 1
AF251061	3.65455	neurocalcin delta
BC032716	3.63281	gb:BC032716.1 /DB_XREF=gi:21618506 /TID=Hs2.375106.1 /CNT=3 /FEA=FLmRNA /TIER=FL /STK=1 /UG=Hs.375106 /DEF=Homo sapiens, clone MGC:45425 IMAGE:5518697, mRNA, complete cds. /PROD=Unknown (protein for MGC:45425) /FL=gb:BC032716.1
N80918	3.60145	hypothetical gene CG018
AW014734	3.60021	Kruppel-like factor 15
NM_024310	3.58041	pleckstrin homology domain containing, family F (with FYVE domain) member 1
BF109303	3.57237	Homo sapiens cDNA FLJ26505 fis, clone KDN07056
NM_004338	3.54982	chromosome 18 open reading frame 1
AU118383	3.53939	DKFZP434D146 protein
NM_004657	3.51469	serum deprivation response (phosphatidylserine binding protein)
NM_001963	3.48898	epidermal growth factor (beta-urogastrone)
AY008285	3.4868	solute carrier family 25, (mitochondrial carrier), member 18
BG252490	3.48363	DnaJ (Hsp40) homolog, subfamily B, member 4
NM_001661	3.4679	ADP-ribosylation factor 4-like
N73742	3.45292	Homo sapiens cDNA FLJ42287 fis, clone TLIVE2005866
AV721528	3.45047	Homo sapiens, clone IMAGE:4401795, mRNA
N21019	3.44745	cytochrome P450, family 1, subfamily B, polypeptide 1
NM_014338	3.42816	phosphatidylserine decarboxylase
AF288571	3.37958	lymphoid enhancer-binding factor 1
AL040935	3.3741	hypothetical protein FLJ33957
NM_000029	3.35645	angiotensinogen (serine (or cysteine) proteinase inhibitor, clade A (alpha-1 antiproteinase, antitrypsin), member 8)
BC001863	3.33443	hypoxia-inducible protein 2
AA700567	3.33318	fumarylacetoacetate hydrolase (fumarylacetoacetase)
AA721025	3.30486	Homo sapiens transcribed sequence with moderate similarity to protein ref:NP_060265.1 (H.sapiens) hypothetical protein FLJ20378 [Homo sapiens]
AF132818	3.29861	Kruppel-like factor 5 (intestinal)
NM_018413	3.26124	carbohydrate (chondroitin 4) sulfotransferase 11
NM_007063	3.25805	TBC1 domain family, member 8 (with GRAM domain)
BC038748	3.25269	ion transporter protein
NM_007369	3.24658	G protein-coupled receptor 161
AB018345	3.24161	KIAA0802 protein
AI763123	3.23156	adducin 3 (gamma)
BF969982	3.22286	potassium voltage-gated channel, Shaw-related subfamily, member 4
NM_004117	3.20978	FK506 binding protein 5
N35112	3.20898	ATPase, Class V, type 10A
AW195581	3.17997	LGN protein
BG287153	3.16425	mannosidase, alpha, class 1A, member 1
NM_004364	3.15063	CCAAT/enhancer binding protein (C/EBP), alpha
AI349506	3.14725	chromosome 18 open reading frame 1
NM_002705	3.13858	periplakin
NM_018456	3.13774	ELL associated factor 2
AF131840	3.13678	SPRY domain-containing SOCS box protein SSB-1
AL556438	3.13584	TCDD-inducible poly(ADP-ribose) polymerase
NM_013296	3.13471	LGN protein
NM_019903	3.13398	adducin 3 (gamma)
AI682088	3.12011	holocarboxylase synthetase (biotin-[proprionyl-Coenzyme A-carboxylase (ATP-hydrolysing)] ligase)
NM_000104	3.11745	cytochrome P450, family 1, subfamily B, polypeptide 1
AW028110	3.10324	Homo sapiens mRNA, chromosome 1 specific transcript KIAA0500.
AI989530	3.09447	DKFZP434D146 protein
AL545921	3.08114	M-phase phosphoprotein 10 (U3 small nucleolar ribonucleoprotein)
N33167	3.0736	cyclin-dependent kinase inhibitor 1C (p57, Kip2)
NM_001881	3.06598	cAMP responsive element modulator
AI128170	3.05131	Homo sapiens transcribed sequences
AI818488	3.04291	adducin 3 (gamma)
Z99714	3.03991	gb:Z99714 /DB_XREF=gi:4455407 /FEA=FLmRNA /CNT=48 /TID=Hs.184390.0 /TIER=Stack /STK=9 /UG=Hs.184390 /LL=57168 /UG_GENE=LOC57168 /UG_TITLE=similar to aspartate beta hydroxylase (ASPH) /DEF=Human DNA sequence from clone CTB-1048E9 on chromosome 22 Contains an RPS3A (Ribosomal Protein S3A) pseudogene, the gene for a novel protein similar to ASPH (aspartate beta-hydroxylase, EC 1.14.11.16), the gene …
AA100793	3.01084	LIM domain only 7
AU154504	3.00483	cytochrome P450, family 1, subfamily B, polypeptide 1
AF074393	3.00062	ribosomal protein S6 kinase, 90kDa, polypeptide 5
NM_013332	3.00041	hypoxia-inducible protein 2
AW117383	2.99464	Homo sapiens transcribed sequences
NM_025106	2.99297	SPRY domain-containing SOCS box protein SSB-1
AW001030	2.99053	chromosome 9 open reading frame 52
AI073985	2.98739	Homo sapiens transcribed sequences
BF343625	2.98393	muscle RAS oncogene homolog
AI927208	2.98289	matrix metalloproteinase 28
U77914	2.97511	jagged 1 (Alagille syndrome)
BC000006	2.97337	ATPase, Na+/K+ transporting, beta 1 polypeptide
AI347918	2.9658	hypothetical protein LOC222171
W65310	2.96033	tumor necrosis factor receptor superfamily, member 10a
NM_003655	2.95812	chromobox homolog 4 (Pc class homolog, Drosophila)
NM_025079	2.95121	hypothetical protein FLJ23231
AL136139	2.93735	match: proteins: Tr:Q61140 Tr:Q63766 Tr:O35177 Tr:Q14511 Tr:Q9YHC0; Human DNA sequence from clone RP4-761I2 on chromosome 6 Contains 3' part of the gene for enhancer of filamentation (HEF1), ESTs, STSs and CpG islands, complete sequence.
AF070621	2.92841	DIX domain containing 1
AL136842	2.91565	CDC42 effector protein (Rho GTPase binding) 3
AU144855	2.90634	cytochrome P450, family 1, subfamily B, polypeptide 1
BC033179	2.9054	ATPase, Class I, type 8B, member 3
NM_004199	2.88919	procollagen-proline, 2-oxoglutarate 4-dioxygenase (proline 4-hydroxylase), alpha polypeptide II
BE883167	2.88066	601508486F1 NIH_MGC_71 Homo sapiens cDNA clone IMAGE:3910053 5', mRNA sequence.
NM_020639	2.86615	ankyrin repeat domain 3
AW264102	2.85754	hypothetical protein FLJ90022
AP001743	2.84324	gb:AP001743 /DB_XREF=gi:7768735 /FEA=DNA_2 /CNT=1 /TID=Hs.55565.2 /TIER=ConsEnd /STK=0 /UG=Hs.55565 /LL=54101 /UG_GENE=ANKRD3 /UG_TITLE=ankyrin repeat domain 3 /DEF=Homo sapiens genomic DNA, chromosome 21q, section 87105
NM_001992	2.8355	coagulation factor II (thrombin) receptor
NM_004116	2.83172	FK506 binding protein 1B, 12.6 kDa
BG034966	2.81518	nephronophthisis 3 (adolescent)
NM_024320	2.80855	hypothetical protein MGC11242
AU147564	2.79656	calmin (calponin-like, transmembrane)
BE550881	2.79357	similar to aspartate beta hydroxylase (ASPH)
AK025909	2.77249	Homo sapiens cDNA: FLJ22256 fis, clone HRC02860
AI653117	2.75761	Homo sapiens mRNA; cDNA DKFZp564J0323 (from clone DKFZp564J0323)
NM_014606	2.73142	hect domain and RLD 3
NM_016629	2.72916	synonyms: DR6, BM-018; death receptor 6; TNFR-related death receptor 6; Homo sapiens tumor necrosis factor receptor superfamily, member 21 (TNFRSF21), mRNA.
AB020690	2.72544	paraneoplastic antigen MA2
AI091372	2.72078	AXIN1 up-regulated 1
H83092	2.71696	chromosome 9 open reading frame 52
BE675139	2.71332	cAMP responsive element binding protein 3-like 2
NM_002015	2.7128	forkhead box O1A (rhabdomyosarcoma)
AI094580	2.70954	non-metastatic cells 7, protein expressed in (nucleoside-diphosphate kinase)
NM_015675	2.70875	growth arrest and DNA-damage-inducible, beta
AI801777	2.70867	Homo sapiens cDNA FLJ31353 fis, clone MESAN2000264.
NM_018242	2.70402	hypothetical protein FLJ10847
AI745624	2.69107	elongation factor, RNA polymerase II, 2
AF143884	2.68511	KIAA0232 gene product
NM_005128	2.68284	chromosome 21 open reading frame 5
W86302	2.68272	FK506 binding protein 5
4862579_RC	2.67465	Cluster Incl. AB018333:Homo sapiens mRNA for KIAA0790 protein, partial cds /cds=(0,3961) /gb=AB018333 /gi=3882300 /ug=Hs.12002 /len=4469
AI277617	2.67462	FGD1 family, member 4
AW451259	2.67415	tumor necrosis factor receptor superfamily, member 10a
NM_002193	2.66381	inhibin, beta B (activin AB beta polypeptide)
NM_012334	2.66168	myosin X
NM_003844	2.65764	tumor necrosis factor receptor superfamily, member 10a
NM_006159	2.65457	NEL-like 2 (chicken)
BG402859	2.64434	602418552F1 NIH_MGC_93 Homo sapiens cDNA clone IMAGE:4525500 5', mRNA sequence.
AI566130	2.63731	adenylate kinase 3
BE965029	2.62475	601658812R1 NIH_MGC_69 Homo sapiens cDNA clone IMAGE:3886131 3', mRNA sequence.
BE671084	2.6246	GTPase regulator associated with focal adhesion kinase pp125(FAK)
NM_005863	2.62026	neuroepithelial cell transforming gene 1
AI872645	2.61668	dynein, axonemal, heavy polypeptide 5
AB037784	2.61448	KIAA1363 protein
NM_003064	2.6144	secretory leukocyte protease inhibitor (antileukoproteinase)
NM_024734	2.60658	calmin (calponin-like, transmembrane)
NM_000701	2.60553	ATPase, Na+/K+ transporting, alpha 1 polypeptide
AK000106	2.60154	Homo sapiens cDNA FLJ20099 fis, clone COL04544
AI692659	2.59489	PR domain containing 1, with ZNF domain
NM_002448	2.59069	msh homeo box homolog 1 (Drosophila)
AI708432	2.59022	chemokine-like factor super family 7
NM_000525	2.56845	potassium inwardly-rectifying channel, subfamily J, member 11
AA037766	2.55924	Homo sapiens LOC374963 (LOC374963), mRNA
AV700298	2.54436	AV700298 GKC Homo sapiens cDNA clone GKCBVGO5 3', mRNA sequence.
NM_021122	2.54401	fatty-acid-Coenzyme A ligase, long-chain 2
D79994	2.53909	ankyrin repeat domain 15
AL080178	2.53151	myotubularin related protein 9
NM_030804	2.52582	similarity to interleukin-7 precursor; Homo sapiens hypothetical protein DKFZp434E2135 (DKFZP434E2135), mRNA.
AW263232	2.52513	neuroepithelial cell transforming gene 1
AK001727	2.52035	KIBRA protein
AW296689	2.51606	myoneurin
D87811	2.51494	GATA binding protein 6
AI674565	2.50911	Homo sapiens mRNA; cDNA DKFZp586L2424 (from clone DKFZp586L2424)
AA772285	2.49483	vitamin D (1,25- dihydroxyvitamin D3) receptor
AA019977	2.49009	calmodulin regulated spectrin-associated protein 1
AA521504	2.48972	Homo sapiens transcribed sequences
AI743151	2.48547	G protein-coupled receptor 161
NM_013410	2.48435	adenylate kinase 3
AI934473	2.48338	phosphoinositide-3-kinase, regulatory subunit, polypeptide 1 (p85 alpha)
NM_006278	2.48015	sialyltransferase 4C (beta-galactoside alpha-2,3-sialyltransferase)
BF126155	2.47572	S100 calcium binding protein A10 (annexin II ligand, calpactin I, light polypeptide (p11))
W63676	2.46545	hypothetical protein BC016005
AI420074	2.46417	KIAA0182 protein
4885918_RC	2.45559	Cluster Incl. AI655903:tt41c07.x1 Homo sapiens cDNA, 3 end /clone=IMAGE-2243340 /clone_end=3' /gb=AI655903 /gi=4739882 /ug=Hs.17270 /len=548
NM_000623	2.45142	bradykinin receptor B2
AI949549	2.4513	FGD1 family, member 4
BE965029	2.44839	601658812R1 NIH_MGC_69 Homo sapiens cDNA clone IMAGE:3886131 3', mRNA sequence.
AL034417	2.44529	Human DNA sequence from clone CTA-215D11 on chromosome 1p36.12-36.33, complete sequence.
AK026415	2.44451	chimerin (chimaerin) 2
AK026966	2.44191	adenylate kinase 3
AK026482	2.44157	zinc finger protein 276 homolog (mouse)
BF509747	2.43214	Homo sapiens cDNA FLJ37117 fis, clone BRACE2022270.
BC002915	2.4318	discs, large homolog 5 (Drosophila)
AW008505	2.4289	chromosome 18 open reading frame 1
AI378406	2.41075	egl nine homolog 3 (C. elegans)
BG540188	2.40946	neural precursor cell expressed, developmentally down-regulated 4-like
NM_019058	2.40839	HIF-1 responsive RTP801
BE865779	2.40195	nephronophthisis 3 (adolescent)
NM_003107	2.39881	SRY (sex determining region Y)-box 4
BF965437	2.39636	KIAA0153 protein
AF114488	2.39539	intersectin 1 (SH3 domain protein)
AF001362	2.3933	Janus kinase 2 (a protein tyrosine kinase)
AI989477	2.37844	ws25b11.x1 NCI_CGAP_GC6 Homo sapiens cDNA clone IMAGE:2498205 3' similar to gb:X70683_cds1 SOX-4 PROTEIN (HUMAN);contains element TAR1 repetitive element ;, mRNA sequence.
NM_013242	2.3722	likely ortholog of mouse gene trap locus 3
AL035661	2.36787	gb:AL035661 /DB_XREF=gi:6015535 /FEA=DNA_3 /CNT=135 /TID=Hs.7218.0 /TIER=Stack /STK=48 /UG=Hs.7218 /LL=57032 /UG_GENE=LOC57032 /UG_TITLE=similar to acetyl-coenzyme A synthetase /DEF=Human DNA sequence from clone RP4-568C11 on chromosome 20p11.21-11.23. Contains the CST7 gene for cystatin F (leukocystatin), the gene for a novel protein similar to worm, plant and fly proteins, the 3 end of the gene…
AF218451	2.36698	breast cancer anti-estrogen resistance 1
BF674052	2.36394	likely ortholog of rat vacuole membrane protein 1
AL536553	2.36393	AL536553 Homo sapiens FETAL BRAIN Homo sapiens cDNA clone CS0DF038YD07 3-PRIME, mRNA sequence.
BI668074	2.36033	603295907F1 NIH_MGC_96 Homo sapiens cDNA clone IMAGE:5315136 5', mRNA sequence.
AW664311	2.35208	Homo sapiens cDNA clone IMAGE:3878708, partial cds
NM_002867	2.34876	RAB3B, member RAS oncogene family
NM_001995	2.34618	fatty-acid-Coenzyme A ligase, long-chain 2
AI768563	2.34166	GTPase regulator associated with focal adhesion kinase pp125(FAK)
AB051487	2.32559	dual specificity phosphatase 16
AL050374	2.3232	DKFZP586C1619 protein
AA995925	2.32202	Homo sapiens cDNA FLJ34019 fis, clone FCBBF2002898.
AI924426	2.31646	elongation factor, RNA polymerase II, 2
NM_000883	2.31599	IMP (inosine monophosphate) dehydrogenase 1
U73936	2.31595	jagged 1 (Alagille syndrome)
NM_000053	2.31393	ATPase, Cu++ transporting, beta polypeptide (Wilson disease)
AK025495	2.31125	SAM and SH3 domain containing 1
T79953	2.30948	yd85c11.s1 Soares fetal liver spleen 1NFLS Homo sapiens cDNA clone IMAGE:115028 3', mRNA sequence.
AI743780	2.3093	placenta-specific 2
AL136885	2.30848	chromosome 10 open reading frame 45
AK095320	2.30668	nucleosome assembly protein 1-like 4
4853734_RC	2.30532	Cluster Incl. AI672101:ty63d10.x1 Homo sapiens cDNA, 3 end /clone=IMAGE-2283763 /clone_end=3' /gb=AI672101 /gi=4851832 /ug=Hs.17296 /len=554
NM_018092	2.30361	neuropilin (NRP) and tolloid (TLL)-like 2
NM_003060	2.29488	solute carrier family 22 (organic cation transporter), member 5
NM_004509	2.29357	SP110 nuclear body protein
AA588854	2.28913	apical protein 2
NM_000407	2.28903	glycoprotein Ib (platelet), beta polypeptide
NM_014656	2.28444	KIAA0040 gene product
AL567411	2.28166	cyclin-dependent kinase 5, regulatory subunit 1 (p35)
NM_004414	2.28158	Down syndrome critical region gene 1
NM_004844	2.28084	SH3-domain binding protein 5 (BTK-associated)
BC017893	2.27531	chromosome 22 open reading frame 1
BF593382	2.27383	protein kinase, AMP-activated, beta 2 non-catalytic subunit
NM_018627	2.27097	gb:NM_018627.1 /DB_XREF=gi:8924165 /GEN=PRO2405 /FEA=FLmRNA /CNT=6 /TID=Hs.173958.0 /TIER=FL /STK=0 /UG=Hs.173958 /LL=55490 /DEF=Homo sapiens hypothetical protein PRO2405 (PRO2405), mRNA. /PROD=hypothetical protein PRO2405 /FL=gb:AF116701.1 gb:NM_018627.1
AL541655	2.27066	likely ortholog of rat vacuole membrane protein 1
BE207758	2.26317	Homo sapiens mRNA; cDNA DKFZp762M127 (from clone DKFZp762M127)
AI653169	2.2572	adenylate kinase 3
AF098641	2.2547	CD44 antigen (homing function and Indian blood group system)
M81635	2.25174	The gene codes for an erythrocyte membrane protein which is deficient in patients with hereditary stomatocytosis. These membranes show very high permeability to Na+ and K+.; putative; Homo sapiens erythrocyte membrane protein mRNA, complete cds.
AF333388	2.24615	MT-1H-like protein; mutant as compared to wild-type sequence MT-1H in GenBank Accession Number X64834; Homo sapiens metallothionein 1H-like protein mRNA, complete cds.
AA137038	2.24317	chromosome 7 open reading frame 24
AK022655	2.23861	DKFZP434D146 protein
AI656180	2.23491	Homo sapiens transcribed sequences
AL137262	2.2336	TNFAIP3 interacting protein 2
D31887	2.23272	solute carrier family 39 (zinc transporter), member 14
AA531023	2.22716	hypothetical protein MGC16491
NM_004566	2.22552	6-phosphofructo-2-kinase/fructose-2,6-biphosphatase 3
AI753747	2.22475	FK506 binding protein 5
U27699	2.22324	solute carrier family 6 (neurotransmitter transporter, betaine/GABA), member 12
AK023828	2.21967	calmin (calponin-like, transmembrane)
NM_002450	2.21501	synonyms: MT1, MT1R; metallothionein 1R; Homo sapiens metallothionein 1L (MT1L), mRNA.
X15132	2.21353	superoxide dismutase 2, mitochondrial
NM_002221	2.20996	inositol 1,4,5-trisphosphate 3-kinase B
AW575773	2.20993	A kinase (PRKA) anchor protein 13
NM_005969	2.2048	nucleosome assembly protein 1-like 4
AF242522	2.20292	Homo sapiens krueppel-related zinc finger protein SBZF5 mRNA, complete cds.
AI800640	2.20052	cAMP responsive element modulator
AW628059	2.19916	Homo sapiens transcribed sequence with weak similarity to protein prf:810024F (H.sapiens) 810024F URF 1 [Homo sapiens]
AF322916	2.19737	uveal autoantigen with coiled-coil domains and ankyrin repeats
NM_014945	2.19728	KIAA0843 protein
AB040942	2.19556	KIAA1509
AI424243	2.18898	signal peptide, CUB domain, EGF-like 2
BF115054	2.18871	putative ankyrin-repeat containing protein
AF065389	2.18737	transmembrane 4 superfamily member 9
D86985	2.18585	KIAA0232 gene product
AU144882	2.18363	SAM and SH3 domain containing 1
AW014788	2.18357	myotubularin related protein 9
AI380443	2.18341	Homo sapiens mRNA; cDNA DKFZp686K23235 (from clone DKFZp686K23235)
BC034784	2.18234	adenovirus 5 E1A binding protein
BF056282	2.18106	chromosome 9 open reading frame 52
BF510581	2.18089	hypothetical protein FLJ33957
AL552001	2.18084	protein kinase, AMP-activated, beta 2 non-catalytic subunit
NM_004281	2.17923	BCL2-associated athanogene 3
BE256900	2.17819	KIAA0876 protein
AI806905	2.17373	carbohydrate (chondroitin 4) sulfotransferase 11
AL050378	2.17312	hypothetical protein DKFZp586I1420
AI860150	2.17168	FOS-like antigen 2
R34841	2.17017	superoxide dismutase 2, mitochondrial
NM_015140	2.1644	KIAA0153 protein
AL043774	2.16262	calmodulin regulated spectrin-associated protein 1
AB030824	2.1591	Kruppel-like factor 5 (intestinal)
AI754416	2.15613	CDC42 effector protein (Rho GTPase binding) 3
BE568134	2.15607	601341661F1 NIH_MGC_53 Homo sapiens cDNA clone IMAGE:3683823 5', mRNA sequence.
AL390127	2.15371	Kruppel-like factor 13
BF317081	2.15292	hypothetical protein MGC15606
AL365343	2.15268	solute carrier family 7 (cationic amino acid transporter, y+ system), member 8
BC041094	2.14863	TAF5-like RNA polymerase II, p300/CBP-associated factor (PCAF)-associated factor, 65kDa
M24915	2.14794	CD44 antigen (homing function and Indian blood group system)
NM_022073	2.14771	egl nine homolog 3 (C. elegans)
NM_004755	2.14707	ribosomal protein S6 kinase, 90kDa, polypeptide 5
BE670307	2.14553	Homo sapiens cDNA: FLJ22256 fis, clone HRC02860
AW269397	2.14354	spermatogenesis associated 13
AI703188	2.1422	G protein-coupled receptor 161
NM_017593	2.14067	BMP2 inducible kinase
BE903880	2.13599	CD44 antigen (homing function and Indian blood group system)
AL562398	2.13575	AL562398 Homo sapiens NEUROBLASTOMA COT 25-NORMALIZED Homo sapiens cDNA clone CS0DC008YD20 3-PRIME, mRNA sequence.
AY008372	2.13507	oxysterol binding protein-like 3
BC028974	2.13457	hypothetical protein LOC126295
AI831561	2.13423	LOC223082
AI928507	2.12727	transmembrane 4 superfamily member 9
NM_004624	2.12538	vasoactive intestinal peptide receptor 1
AI885178	2.12252	microtubule-associated protein, RP/EB family, member 3
AL832823	2.12191	heparan sulfate (glucosamine) 3-O-sulfotransferase 3B1
BC001214	2.11921	leucine carboxyl methyltransferase 1
BC004872	2.11536	chromosome 10 open reading frame 45
BE778059	2.11331	zinc finger protein 67 homolog (mouse)
AI570531	2.11243	chromobox homolog 4 (Pc class homolog, Drosophila)
L22179	2.11212	myeloid/lymphoid or mixed-lineage leukemia (trithorax homolog, Drosophila)
AK023899	2.1088	SLIT-ROBO Rho GTPase activating protein 1
NM_014474	2.10772	acid sphingomyelinase-like phosphodiesterase
S67779	2.10585	BCL5=Cys2-His2 zinc-finger transcription factor [human, liver, mRNA, 2600 nt].
NM_006885	2.1053	AT-binding transcription factor 1
NM_015652	2.10491	chromosome 10 open reading frame 12
NM_003389	2.10392	coronin, actin binding protein, 2A
AL552470	2.1028	cAMP responsive element modulator
NM_003864	2.1021	sin3-associated polypeptide, 30kDa
W46388	2.10092	superoxide dismutase 2, mitochondrial
BG028884	2.09826	guanine nucleotide binding protein (G protein) alpha 12
NM_005715	2.09056	uronyl-2-sulfotransferase
AF078077	2.08767	growth arrest and DNA-damage-inducible, beta
BE858624	2.08439	DAB2 interacting protein
AK024480	2.07598	hypothetical protein LOC126917
AF115512	2.07257	DnaJ (Hsp40) homolog, subfamily B, member 9
BC036453	2.07052	family with sequence similarity 13, member C1
AW291331	2.06594	Homo sapiens transcribed sequences
NM_000376	2.06398	vitamin D (1,25- dihydroxyvitamin D3) receptor
NM_014788	2.06273	tripartite motif-containing 14
BE382898	2.05637	601297616F1 NIH_MGC_19 Homo sapiens cDNA clone IMAGE:3627891 5', mRNA sequence.
AA922068	2.05569	Homo sapiens cDNA FLJ20653 fis, clone KAT01739
BC004372	2.05323	CD44 antigen (homing function and Indian blood group system)
BE617588	2.05102	601441509T1 NIH_MGC_65 Homo sapiens cDNA clone IMAGE:3845643 3', mRNA sequence.
AA054642	2.05061	hypothetical protein FLJ31842
AL562152	2.05038	SH3-domain binding protein 5 (BTK-associated)
NM_002149	2.04982	hippocalcin-like 1
AI806853	2.04943	high-mobility group box 3
NM_012244	2.04896	solute carrier family 7 (cationic amino acid transporter, y+ system), member 8
BE207755	2.04811	Homo sapiens, clone IMAGE:4812556, mRNA
AI493245	2.04722	CD44 antigen (homing function and Indian blood group system)
AY028896	2.04509	caspase recruitment domain family, member 10
NM_006738	2.04297	A kinase (PRKA) anchor protein 13
AK023679	2.04205	dispatched A
NM_002862	2.04097	phosphorylase, glycogen; brain
NM_005935	2.04082	myeloid/lymphoid or mixed-lineage leukemia (trithorax homolog, Drosophila); translocated to, 2
NM_014779	2.03896	KIAA0669 gene product
BC015770	2.03617	solute carrier family 39 (zinc transporter), member 14
BF570412	2.03464	chromosome 20 open reading frame 22
AF000672	2.03181	ELK1, member of ETS oncogene family
AW024960	2.03094	hypothetical protein FLJ20719
BF575213	2.03008	superoxide dismutase 2, mitochondrial
AI700633	2.02992	Homo sapiens cDNA: FLJ22642 fis, clone HSI06970
NM_013233	2.02898	serine threonine kinase 39 (STE20/SPS1 homolog, yeast)
BG150485	2.0261	solute carrier family 6 (neurotransmitter transporter, taurine), member 6
AI335263	2.02579	neuropilin (NRP) and tolloid (TLL)-like 2
T84558	2.02453	yd53d09.r1 Soares fetal liver spleen 1NFLS Homo sapiens cDNA clone IMAGE:111953 5', mRNA sequence.
AI356774	2.02284	leucine-rich repeats and immunoglobulin-like domains 1
AL049709	2.02139	gb:AL049709 /DB_XREF=gi:10198635 /FEA=DNA_1 /CNT=1 /TID=Hs.272268.0 /TIER=ConsEnd /STK=0 /UG=Hs.272268 /UG_TITLE=Human DNA sequence from clone RP1-18C9 on chromosome 20 Contains part of a novel gene similar to acetyl-coenzyme A synthetase, a novel gene (locus D20S101) similar to Gamma-glutamyltranspeptidase (contains CCA trinucleotide repeat), a gene similar to HMG2a (high mobility group protein …
NM_005069	2.01312	single-minded homolog 2 (Drosophila)
NM_004390	2.01242	cathepsin H
NM_014296	2.00918	calpain 7
AW069729	2.00789	hypothetical protein FLJ23751
AL041124	2.006	hypothetical protein PP1665
AI760633	2.00598	peptidylprolyl isomerase (cyclophilin) like 5
AK001855	2.00437	apelin
AV727449	2.00004	p300/CBP-associated factor
