# Supplementary material for: The progestational and androgenic properties of medroxyprogesterone acetate: gene regulatory overlap with dihydrotestosterone in breast cancer cells
Source: Breast Cancer Res. 2005 Nov 2;7(6):R1036–50. doi: 10.1186/bcr1340 (PMC1410743; doi:10.1186/bcr1340)
Supplement: Additional File 1 — Excel files containing tables showing the genes regulated by progesterone and MPA in T47D breast cancer cells: A, MPA upregulated; B, progesterone upregulated; C, MPA downregulated; D, progesterone downregulated; E, upregulated by both progesterone and MPA; F, downregulated by both progesterone and MPA. [file bcr1340-S1.zip › Additional data 3.xls]

## Sheet: Sheet1
	Table 1C: MPA downregulated
Gen Bank Acc#	Fold chg	Description
AW772082	12.9979	dachshund homolog (Drosophila)
AC004010	12.9501	Homo sapiens BAC clone GS1-99H8 from 12, complete sequence.
BF435290	11.4945	Homo sapiens transcribed sequence with weak similarity to protein ref:NP_060312.1 (H.sapiens) hypothetical protein FLJ20489 [Homo sapiens]
AI820661	11.0015	Homo sapiens cDNA FLJ40051 fis, clone TBAES2000059.
AA057445	9.9017	hypothetical protein FLJ37266
AW015140	9.25353	Homo sapiens transcribed sequence with strong similarity to protein pdb:1BGM (E. coli) O Chain O, Beta-Galactosidase (Chains I-P)
AI669815	9.01817	SRY (sex determining region Y)-box 2
BC003143	8.18516	dual specificity phosphatase 6
AI458439	7.79094	Homo sapiens mRNA; cDNA DKFZp586O0724 (from clone DKFZp586O0724)
BF434771	6.69781	Homo sapiens cDNA clone IMAGE:6094109, partial cds
BG573647	6.58279	PX domain containing serine/threonine kinase
BM976939	6.28722	Homo sapiens cDNA FLJ31611 fis, clone NT2RI2002923.
BE466525	6.17764	ecotropic viral integration site 1
NM_005178	6.13946	B-cell CLL/lymphoma 3
AW003173	5.65867	stanniocalcin 1
AL136588	5.3808	hypothetical protein DKFZp761D112
BC014479	5.32052	PX domain containing serine/threonine kinase
AF401033	5.04159	Homo sapiens M41 mRNA, complete sequence; alternatively spliced
AI684747	4.98507	PX domain containing serine/threonine kinase
AF119835	4.93773	KIT ligand
R10289	4.93114	LIM domain only 4
AI446414	4.89298	tj10h10.x1 NCI_CGAP_Gas4 Homo sapiens cDNA clone IMAGE:2141155 3', mRNA sequence.
T58129	4.71008	hormonally upregulated Neu-associated kinase
NM_000899	4.6671	KIT ligand
AF225425	4.65113	sema domain, transmembrane domain (TM), and cytoplasmic domain, (semaphorin) 6A
NM_024426	4.64604	Wilms tumor 1
NM_002894	4.62568	retinoblastoma binding protein 8
NM_007231	4.6048	solute carrier family 6 (neurotransmitter transporter), member 14
NM_000877	4.59099	interleukin 1 receptor, type I
AI910842	4.37558	Homo sapiens transcribed sequence with strong similarity to protein sp:P22557 (H.sapiens) HEM0_HUMAN 5-aminolevulinic acid synthase, erythroid-specific, mitochondrial precursor (Delta-aminolevulinate synthase) (Delta-ALA synthetase) (ALAS-E)
NM_004163	4.32681	RAB27B, member RAS oncogene family
AA903862	4.3221	chromosome 20 open reading frame 54
NM_005261	4.2512	GTP binding protein overexpressed in skeletal muscle
T75480	4.21354	potassium channel tetramerisation domain containing 6
NM_016281	4.19791	STE20-like kinase
AK057785	4.12035	hypothetical protein FLJ25056
AF118887	4.09271	vav 3 oncogene
AF039196	3.97423	hairless homolog (mouse)
U16996	3.96928	dual specificity phosphatase 5
W92748	3.94436	zd92h03.s1 Soares_fetal_heart_NbHH19W Homo sapiens cDNA clone IMAGE:356981 3', mRNA sequence.
BC031054	3.90642	chromosome 8 open reading frame 1
AW269335	3.86929	endothelial differentiation, lysophosphatidic acid G-protein-coupled receptor, 2
AK054668	3.78565	hypothetical protein MGC19764
NM_013432	3.782	nuclear factor of kappa light polypeptide gene enhancer in B-cells inhibitor-like 2
BG261252	3.75191	ecotropic viral integration site 1
AF118886	3.73547	vav 3 oncogene
R41459	3.70017	yf86b04.s1 Soares infant brain 1NIB Homo sapiens cDNA clone IMAGE:29255 3', mRNA sequence.
AA233374	3.61551	KIAA1554 protein
NM_000509	3.61179	fibrinogen, gamma polypeptide
NM_018474	3.59421	chromosome 20 open reading frame 19
NM_002971	3.59024	special AT-rich sequence binding protein 1 (binds to nuclear matrix/scaffold-associating DNA's)
NM_001975	3.53187	enolase 2, (gamma, neuronal)
BG285011	3.52673	modulator recognition factor 2
NM_015515	3.50498	keratin 23 (histone deacetylase inducible)
AA490685	3.48809	Homo sapiens cDNA: FLJ22994 fis, clone KAT11918
BG035761	3.48454	suppressor of cytokine signaling 3
AV760596	3.47762	CGI-125 protein
BF433429	3.45771	transcription factor 4
NM_018423	3.4401	hypothetical protein DKFZp761P1010
AW294092	3.43634	RAS-like, estrogen-regulated, growth-inhibitor
AL096745	3.43047	tubulin-specific chaperone d
NM_002983	3.41948	chemokine (C-C motif) ligand 3
W73820	3.41062	potassium channel tetramerisation domain containing 15
AA002140	3.4035	Homo sapiens cDNA FLJ42259 fis, clone TKIDN2011289
NM_002182	3.40121	interleukin 1 receptor accessory protein
AA632758	3.3967	Homo sapiens transcribed sequences
AW664964	3.39608	Homo sapiens transcribed sequence with weak similarity to protein ref:NP_060312.1 (H.sapiens) hypothetical protein FLJ20489 [Homo sapiens]
AB085901	3.39367	MCF.2 cell line derived transforming sequence
AK022260	3.3826	Homo sapiens cDNA FLJ12198 fis, clone MAMMA1000876.
U41742	3.36835	retinoic acid receptor, alpha
R59304	3.3669	chromosome 10 open reading frame 48
M19154	3.35798	gb:M19154.1 /DB_XREF=gi:339549 /FEA=FLmRNA /CNT=73 /TID=Hs.169300.1 /TIER=FL /STK=6 /UG=Hs.169300 /LL=7042 /UG_GENE=TGFB2 /DEF=Human transforming growth factor-beta-2 mRNA, complete cds. /PROD=transforming growth factor beta 2 /FL=gb:M19154.1
BE046443	3.35646	cylindromatosis (turban tumor syndrome)
AK024681	3.34317	Homo sapiens cDNA: FLJ21028 fis, clone CAE07155
NM_007350	3.33019	pleckstrin homology-like domain, family A, member 1
U37546	3.3298	IAP homolog C; interacts with TRAF1 and TRAF2 in yeast two hybrid system; homolog of Baculovirus IAP genes; Mammalian IAP homolog C; Human IAP homolog C (MIHC) mRNA, complete cds.
BG484193	3.30793	RAS-like, estrogen-regulated, growth-inhibitor
BC003143	3.30386	dual specificity phosphatase 6
AF085859	3.29887	Homo sapiens full length insert cDNA clone YN62D03.
N32168	3.27582	glucocorticoid induced transcript 1
NM_005479	3.27452	frequently rearranged in advanced T-cell lymphomas
NM_018964	3.27065	solute carrier family 37 (glycerol-3-phosphate transporter), member 1
AJ291579	3.25682	kinesin family member 13A
NM_003810	3.22962	tumor necrosis factor (ligand) superfamily, member 10
NM_004496	3.22406	forkhead box A1
NM_006113	3.21816	vav 3 oncogene
AL118843	3.21056	Homo sapiens, clone IMAGE:6061696, mRNA
AJ277276	3.19219	transcriptional regulating factor 1
BC015343	3.17681	hypothetical protein LOC162073
NM_144975	3.17678	Homo sapiens hypothetical protein MGC19764 (MGC19764), mRNA.
AA489100	3.17672	Homo sapiens cDNA FLJ34866 fis, clone NT2NE2014113.
AI073549	3.16604	estrogen receptor 1
NM_001364	3.16577	discs, large homolog 2, chapsyn-110 (Drosophila)
AI693336	3.15568	forkhead box A1
AI808448	3.12804	potassium channel tetramerisation domain containing 15
AA237039	3.12716	Homo sapiens transcribed sequences
AW052186	3.12081	Homo sapiens transcribed sequences
BF060707	3.10911	similar to lymphocyte antigen 6 complex, locus G5B; G5b protein; open reading frame 31
AW023227	3.10683	chromosome 10 open reading frame 48
NM_006727	3.10158	cadherin 10, type 2 (T2-cadherin)
NM_016524	3.09939	B/K protein
AA058770	3.0881	glucocorticoid induced transcript 1
AU154469	3.07973	solute carrier family 11 (proton-coupled divalent metal ion transporters), member 2
H49285	3.07555	Homo sapiens transcribed sequence with weak similarity to protein ref:NP_060312.1 (H.sapiens) hypothetical protein FLJ20489 [Homo sapiens]
NM_004480	3.06171	fucosyltransferase 8 (alpha (1,6) fucosyltransferase)
AI824021	3.05716	hypothetical protein LOC150084
D83532	3.0566	cytokine inducible SH2-containing protein
NM_021211	3.04345	transposon-derived Buster1 transposase-like protein
BC004877	3.03953	uracil-DNA glycosylase 2
AW083576	3.03805	Homo sapiens transcribed sequence with weak similarity to protein ref:NP_060312.1 (H.sapiens) hypothetical protein FLJ20489 [Homo sapiens]
AF110329	3.03664	liver mitochondrial glutaminase
AL035414	2.99367	Human DNA sequence from clone RP4-667H12 on chromosome 1q32.1-41, complete sequence.
NM_012259	2.99106	hairy/enhancer-of-split related with YRPW motif 2
S75264	2.98536	Wilms tumor 1
AJ001306	2.98386	InaD-like protein
AK021495	2.98238	Homo sapiens cDNA FLJ11433 fis, clone HEMBA1001121.
AA330389	2.9742	carbonic anhydrase VIII
NM_000617	2.97367	solute carrier family 11 (proton-coupled divalent metal ion transporters), member 2
AI924046	2.97015	Homo sapiens transcribed sequence with weak similarity to protein ref:NP_060190.1 (H.sapiens) hypothetical protein FLJ20234 [Homo sapiens]
NM_000966	2.96945	synonyms: RARC, NR1B3; retinoic acid receptor, gamma polypeptide; retinoic acid receptor gamma-1; go_function: retinoic acid receptor activity [goid 0003708] [evidence P]; go_process: development [goid 0007275] [evidence P]; Homo sapiens retinoic acid receptor, gamma (RARG), mRNA.
AI758962	2.96935	Homo sapiens mRNA similar to nuclear localization signals binding protein 1 (cDNA clone MGC:21810 IMAGE:4183576), complete cds
AF232238	2.96477	hairy/enhancer-of-split related with YRPW motif 2
N30138	2.96374	chromosome 14 open reading frame 31
NM_005375	2.95466	v-myb myeloblastosis viral oncogene homolog (avian)
R94644	2.95212	chondroitin sulfate proteoglycan 2 (versican)
NM_004936	2.94755	cyclin-dependent kinase inhibitor 2B (p15, inhibits CDK4)
BF594695	2.92488	Homo sapiens transcribed sequences
4826447_RC	2.92015	Cluster Incl. R42449:yg02a07.s1 Homo sapiens cDNA, 3 end /clone=IMAGE-30831 /clone_end=3' /gb=R42449 /gi=817213 /ug=Hs.235831 /len=431
AA588092	2.91791	solute carrier family 40 (iron-regulated transporter), member 1
AI953589	2.91607	mirror-image polydactyly 1
X99268	2.90373	twist homolog 1 (acrocephalosyndactyly 3; Saethre-Chotzen syndrome) (Drosophila)
AI005317	2.90012	TAF6-like RNA polymerase II, p300/CBP-associated factor (PCAF)-associated factor, 65kDa
AB032953	2.89712	odd Oz/ten-m homolog 2
NM_002252	2.89606	potassium voltage-gated channel, delayed-rectifier, subfamily S, member 3
U46768	2.89584	stanniocalcin 1
AL035633	2.88605	Human DNA sequence from clone RP5-1046G13 on chromosome 6q12-13, complete sequence.
U15555	2.88259	serine palmitoyltransferase, long chain base subunit 2
BF968097	2.87833	Homo sapiens cDNA FLJ34866 fis, clone NT2NE2014113.
NM_021183	2.85237	RAP2C, member of RAS oncogene family
NM_021138	2.8427	TNF receptor-associated factor 2
AI582818	2.84213	B/K protein
AW249666	2.8413	Homo sapiens similar to RIKEN cDNA 2010300C02 gene (LOC343990), mRNA
AI300520	2.83862	stanniocalcin 1
BF968270	2.82971	solute carrier family 35, member F3
NM_153344	2.82463	chromosome 6 open reading frame 141
BF438386	2.82185	RAB27B, member RAS oncogene family
BE646573	2.81899	molecule possessing ankyrin repeats induced by lipopolysaccharide (MAIL), homolog of mouse
BC001038	2.81735	epsin 3
AF016004	2.80371	Homo sapiens m6b1 mRNA, complete cds.
NM_002114	2.8023	human immunodeficiency virus type I enhancer binding protein 1
BC001606	2.80223	neutrophil cytosolic factor 2 (65kDa, chronic granulomatous disease, autosomal 2)
AV654984	2.8016	PDZ domain containing guanine nucleotide exchange factor (GEF) 1
AI417785	2.79824	th31d03.x1 NCI_CGAP_Pr28 Homo sapiens cDNA clone IMAGE:2119877 3' similar to gb:X51760 ZINC FINGER PROTEIN ZFP-36 (HUMAN);contains MER2.t3 MER2 repetitive element ;, mRNA sequence.
NM_000609	2.78811	chemokine (C-X-C motif) ligand 12 (stromal cell-derived factor 1)
U87460	2.78562	Human putative endothelin receptor type B-like protein mRNA, complete cds.
AP001660	2.74333	gb:AP001660 /DB_XREF=gi:7768749 /FEA=DNA_4 /CNT=7 /TID=Hs.33981.0 /TIER=ConsEnd /STK=2 /UG=Hs.33981 /UG_TITLE=Homo sapiens genomic DNA, chromosome 21q, section 4105 /DEF=Homo sapiens genomic DNA, chromosome 21q, section 4105
NM_003238	2.73692	transforming growth factor, beta 2
BG168139	2.73316	chromosome 20 open reading frame 104
AI435828	2.71824	stanniocalcin 2
BE503065	2.70841	Down syndrome cell adhesion molecule
AA769615	2.70005	hypothetical protein MGC22679
AI991451	2.69015	Homo sapiens transcribed sequences
AI766311	2.6897	hypothetical protein LOC162073
NM_138279	2.68728	BCL2/adenovirus E1B 19kD interacting protein like
R61539	2.67369	KIAA0285 gene product
NM_007170	2.66169	testis-specific kinase 2
NM_015601	2.66113	DKFZP564G092 protein
AW043602	2.66067	KIAA1946 protein
N32860	2.65962	Homo sapiens LOC374690 (LOC374690), mRNA
AK021884	2.65959	Homo sapiens similar to aminopeptidase puromycin sensitive; puromycin-sensitive aminopeptidase; metalloproteinase MP100 (LOC376425), mRNA
BC043411	2.65881	Homo sapiens, clone IMAGE:6155889, mRNA
AU157304	2.65443	similar to BcDNA:GH11415 gene product
AA991551	2.64692	similar to RIKEN cDNA 2310030G06 gene
NM_006747	2.64361	signal-induced proliferation-associated gene 1
BF693998	2.63923	potassium channel tetramerisation domain containing 6
AL110270	2.63854	epidermal growth factor receptor substrate EPS15R
AL445192	2.63219	continues from dJ998C11 (AL035106); Human DNA sequence from clone RP11-269H4 on chromosome 20 Contains the 3' end of the KIAA1415 gene, ESTs, STSs and GSSs, complete sequence.
NM_000594	2.63191	tumor necrosis factor (TNF superfamily, member 2)
AW043713	2.62839	sulfatase 1
AK027217	2.62329	LIM protein (similar to rat protein kinase C-binding enigma)
NM_020958	2.62136	HEAT-like repeat-containing protein
NM_024674	2.61892	lin-28 homolog (C. elegans)
D32039	2.61825	chondroitin sulfate proteoglycan 2 (versican)
BF218922	2.61819	chondroitin sulfate proteoglycan 2 (versican)
NM_003155	2.60611	stanniocalcin 1
AA463827	2.60167	Homo sapiens, clone IMAGE:5300025, mRNA
AW299568	2.59802	Homo sapiens transcribed sequences
AW157548	2.59674	insulin-like growth factor binding protein 5
NM_004310	2.59105	ras homolog gene family, member H
U79292	2.58661	matrix metalloproteinase 16 (membrane-inserted)
AI826437	2.58258	Homo sapiens transcribed sequence with weak similarity to protein ref:NP_060312.1 (H.sapiens) hypothetical protein FLJ20489 [Homo sapiens]
AL039862	2.57587	breast cancer membrane protein 101
BF697312	2.57556	transcription termination factor-like protein
S67777	2.57289	This sequence comes from Fig. 2C; conceptual translation presented here differs from translation in publication; estrogen receptor {exon 6} [human, tamoxifen-resistant breast tumor 17, Genomic Mutant, 187 nt].
AK026736	2.56831	integrin, beta 6
AA935461	2.56713	Homo sapiens transcribed sequence with weak similarity to protein ref:NP_060312.1 (H.sapiens) hypothetical protein FLJ20489 [Homo sapiens]
NM_138731	2.55851	mirror-image polydactyly 1
NM_022090	2.54936	transposon-derived Buster3 transposase-like
AI139413	2.54907	Homo sapiens cilia-associated protein (CYS1) mRNA, complete cds
U57059	2.54714	tumor necrosis factor (ligand) superfamily, member 10
AW162846	2.54633	au87h07.y1 Schneider fetal brain 00004 Homo sapiens cDNA clone IMAGE:2783293 5' similar to TR:Q9Z2N6 Q9Z2N6 CAM-KII INHIBITORY PROTEIN. ;, mRNA sequence.
AI264689	2.54597	hypothetical protein FLJ35119
AF004711	2.53421	potassium channel, subfamily K, member 2
BE868592	2.53327	KIAA1883 protein
AI419307	2.53219	tripartite motif-containing 3
AF046997	2.53129	solute carrier family 11 (proton-coupled divalent metal ion transporters), member 2
AF074717	2.53009	RAD1 homolog (S. pombe)
AF003934	2.52813	prostate differentiation factor
BC003600	2.52424	LIM domain only 4
AI761989	2.52419	glucocorticoid induced transcript 1
BF590630	2.52097	Kruppel-like factor 16
NM_004337	2.52084	chromosome 8 open reading frame 1
AF220030	2.51985	tripartite motif-containing 6
AI056877	2.51977	Homo sapiens cDNA FLJ27142 fis, clone SPL08955
AA886870	2.51485	low density lipoprotein receptor-related protein binding protein
AW170520	2.50343	hypothetical protein FLJ33962
BC002844	2.49534	nuclear factor of kappa light polypeptide gene enhancer in B-cells 2 (p49/p100)
NM_006115	2.49304	preferentially expressed antigen in melanoma
NM_022095	2.48619	zinc finger protein 335
BF593037	2.48315	naa30h03.x1 NCI_CGAP_Kid11 Homo sapiens cDNA clone IMAGE:3258077 3' similar to TR:Q9UBJ4 Q9UBJ4 TRANSPOSASE-LIKE PROTEIN. ;, mRNA sequence.
AI458417	2.4812	hypothetical protein LOC162073
AF098638	2.47889	rabaptin, RAB GTPase binding effector protein 1
NM_021173	2.47732	polymerase (DNA-directed), delta 4
AV717094	2.47596	hypothetical protein MGC29643
NM_002502	2.47397	nuclear factor of kappa light polypeptide gene enhancer in B-cells 2 (p49/p100)
BE672390	2.47343	peptidoglycan recognition protein L precursor
AU145950	2.4692	transforming growth factor, beta 2
NM_003394	2.46727	wingless-type MMTV integration site family, member 10B
NM_004056	2.46528	carbonic anhydrase VIII
AB002438	2.45955	sema domain, transmembrane domain (TM), and cytoplasmic domain, (semaphorin) 6A
BE549732	2.45562	likely ortholog of mouse zinc finger protein EZI
NM_030929	2.45546	hypothetical protein FKSG28
NM_025198	2.45386	transcription termination factor-like protein
NM_025140	2.44962	limkain beta 2
AI916532	2.44953	Homo sapiens transcribed sequences
AW298092	2.44601	KIAA0776
R60018	2.44449	yh12b01.s1 Soares infant brain 1NIB Homo sapiens cDNA clone IMAGE:42905 3', mRNA sequence.
BE855760	2.43814	POU domain, class 3, transcription factor 2
M12674	2.43426	estrogen receptor 1
AK022513	2.43239	dual specificity phosphatase 10
AU146709	2.42866	hypothetical protein DJ667H12.2
N36085	2.42757	Homo sapiens cDNA FLJ31683 fis, clone NT2RI2005353.
BE301029	2.42454	hypothetical protein FLJ31166
BG542521	2.42193	protein phosphatase 2C, magnesium-dependent, catalytic subunit
BC020911	2.41326	Homo sapiens, clone IMAGE:4732650, mRNA
AB017493	2.41297	core promoter element binding protein
AI435399	2.4113	hypothetical protein MGC19764
AW962850	2.41076	EST374923 MAGE resequences, MAGG Homo sapiens cDNA, mRNA sequence.
BG502771	2.40909	Homo sapiens cDNA: FLJ21028 fis, clone CAE07155
NM_003632	2.40455	contactin associated protein 1
AF258449	2.40381	estrogen receptor 1
AW340595	2.39893	Homo sapiens mRNA, chromosome 1 specific transcript KIAA0493.
W72331	2.39101	tubulin, beta, 2
NM_144645	2.38653	hypothetical protein MGC26744
AK092114	2.38643	Homo sapiens cDNA FLJ34795 fis, clone NT2NE2005921.
NM_006226	2.37895	phospholipase C-like 1
AL136944	2.37794	solute carrier family 40 (iron-regulated transporter), member 1
BF001670	2.37616	ephrin-B2
AF195420	2.37142	odd Oz/Ten-m homolog 3
NM_018411	2.37073	hairless homolog (mouse)
AK026720	2.36963	hypothetical protein LOC283537
AW294022	2.36719	UI-H-BI2-ahb-c-11-0-UI.s1 NCI_CGAP_Sub4 Homo sapiens cDNA clone IMAGE:2726037 3', mRNA sequence.
AI821565	2.36687	Homo sapiens cDNA FLJ42957 fis, clone BRSTN2010500
NM_021980	2.36661	optineurin
NM_000926	2.36433	progesterone receptor
NM_002773	2.36192	protease, serine, 8 (prostasin)
NM_004385	2.36029	chondroitin sulfate proteoglycan 2 (versican)
AI821791	2.35921	phosphodiesterase 4D interacting protein (myomegalin)
AW002876	2.35606	Homo sapiens transcribed sequences
AI821781	2.35202	transmembrane, prostate androgen induced RNA
NM_006509	2.34262	v-rel reticuloendotheliosis viral oncogene homolog B, nuclear factor of kappa light polypeptide gene enhancer in B-cells 3 (avian)
W45551	2.33955	matrix metalloproteinase 24 (membrane-inserted)
AW966474	2.33571	hypothetical protein MGC26847
BG054550	2.3351	LIM protein (similar to rat protein kinase C-binding enigma)
NM_016240	2.33341	scavenger receptor class A, member 3
AK095266	2.3289	distal-less homeo box 1
AI824831	2.32351	LIM domain only 4
BG231554	2.32032	Homo sapiens mRNA; cDNA DKFZp686J1595 (from clone DKFZp686J1595)
NM_016593	2.3202	cytochrome P450, family 39, subfamily A, polypeptide 1
L49506	2.31792	cyclin G2
AA565141	2.31743	ets homologous factor
NM_003654	2.31326	carbohydrate (keratan sulfate Gal-6) sulfotransferase 1
NM_004163	2.3121	RAB27B, member RAS oncogene family
AI742685	2.31106	Homo sapiens transcribed sequences
NM_014481	2.30646	APEX nuclease (apurinic/apyrimidinic endonuclease) 2
BC001131	2.30342	Homo sapiens cDNA clone MGC:2561 IMAGE:2989839, complete cds.
AA532655	2.30297	Homo sapiens cDNA FLJ39739 fis, clone SMINT2016440.
NM_000449	2.30166	regulatory factor X, 5 (influences HLA class II expression)
U38545	2.3014	phospholipase D1, phophatidylcholine-specific
D38298	2.30127	prostaglandin E receptor 3 (subtype EP3)
NM_024076	2.29734	potassium channel tetramerisation domain containing 15
NM_016436	2.29365	chromosome 20 open reading frame 104
BE383139	2.29076	retinoic acid receptor, alpha
AB028998	2.2887	tensin like C1 domain-containing phosphatase
AA976354	2.28276	KIAA1618 protein
BG494940	2.28092	Sjogren syndrome antigen A2 (60kDa, ribonucleoprotein autoantigen SS-A/Ro)
AI276403	2.27901	hypothetical protein DJ667H12.2
BE675435	2.27694	core promoter element binding protein
AA812232	2.27673	thioredoxin interacting protein
BE542563	2.27505	Homo sapiens cDNA clone IMAGE:5297581, partial cds
AK022666	2.27426	hypothetical protein FLJ12604
NM_018584	2.27422	calcium/calmodulin-dependent protein kinase II
NM_000125	2.27263	estrogen receptor 1
NM_017555	2.26914	egl nine homolog 2 (C. elegans)
AW663887	2.26773	hypothetical protein FLJ10936
AU157541	2.26665	hypothetical protein FLJ22833
NM_014575	2.266	schwannomin interacting protein 1
AW291411	2.26437	zinc finger protein 397
BE781914	2.26218	c-mir, cellular modulator of immune recognition
BE500977	2.26087	sulfatase 1
AF266504	2.25939	chemokine (C-C motif) ligand 28
AK023386	2.25936	Homo sapiens cDNA FLJ13324 fis, clone OVARC1001745.
AY028913	2.25906	EDAR-associated death domain
BE883300	2.25799	piggyBac transposable element derived 1
NM_024859	2.25621	PDZ domain containing, X chromosome
BC005254	2.25588	C-type (calcium dependent, carbohydrate-recognition domain) lectin, superfamily member 2 (activation-induced)
NM_003158	2.25367	synonyms: AIK, BTAK, STK15; serine/threonine protein kinase-6; aurora-A; IPL1-related kinase; go_component: spindle pole body [goid 0005816] [evidence E]; go_component: spindle [goid 0005819] [evidence TAS] [pmid 9153231]; go_component: nucleus [goid 0005634] [evidence TAS] [pmid 9153231]; go_function: protein kinase activity [goid 0004672] [evidence E] [pmid 9153231]; go_function: cAMP-dependent…
AI214061	2.24792	tropomyosin 4
BC004558	2.24457	rhotekin
BF982733	2.2431	hypothetical protein MGC14421
AI732488	2.24269	hypothetical protein MGC24047
AJ223321	2.24065	Homo sapiens RP58 gene, complete CDS.
NM_000107	2.23321	damage-specific DNA binding protein 2, 48kDa
BC019347	2.23108	Homo sapiens, clone IMAGE:3621549, mRNA
NM_022564	2.22953	matrix metalloproteinase 16 (membrane-inserted)
AF115403	2.22519	E74-like factor 5 (ets domain transcription factor)
AF269088	2.22452	breast cancer antigen NY-BR-1.1
NM_024633	2.22172	chromosome 14 open reading frame 139
NM_013324	2.21884	cytokine inducible SH2-containing protein
AK026898	2.21658	forkhead box P1
NM_001742	2.21617	calcitonin receptor
BF109906	2.21339	Homo sapiens hypothetical LOC338786 (LOC338786), mRNA
NM_002801	2.21245	proteasome (prosome, macropain) subunit, beta type, 10
AK026803	2.21237	Homo sapiens cDNA: FLJ23150 fis, clone LNG09358.
AU145053	2.20806	formin binding protein 1
BC005123	2.20744	serine palmitoyltransferase, long chain base subunit 2
AA861435	2.20684	hypothetical protein MGC47869
NM_006622	2.20567	serum-inducible kinase
AI923675	2.20465	hypothetical protein MGC19764
AI523817	2.2019	KIAA1554 protein
AF028785	2.19981	phosphoinositide-3-kinase, regulatory subunit, polypeptide 3 (p55, gamma)
AL079648	2.1961	hypothetical protein LOC284591
AV734843	2.19405	hypothetical protein FLJ22833
AW615274	2.19349	integral membrane protein 1
NM_004186	2.19268	sema domain, immunoglobulin domain (Ig), short basic domain, secreted, (semaphorin) 3F
AF124438	2.1915	ets homologous factor
AL550977	2.1889	rabaptin, RAB GTPase binding effector protein 1
NM_013315	2.18886	transmembrane phosphatase with tensin homology
AK001389	2.18611	hypothetical protein DKFZp564O043
R58282	2.18385	Homo sapiens LOC375178 (LOC375178), mRNA
AY007126	2.17971	Homo sapiens hypothetical protein LOC339229, mRNA (cDNA clone IMAGE:4800255), partial cds
BF111884	2.17951	Homo sapiens mRNA; cDNA DKFZp686J01116 (from clone DKFZp686J01116)
AW299924	2.17424	FLJ42654 protein
BF970044	2.17387	heterogeneous nuclear ribonucleoprotein D (AU-rich element RNA binding protein 1, 37kDa)
BF308645	2.17316	phosphatidylinositol 3,4,5-trisphosphate-dependent RAC exchanger 1
NM_003832	2.1728	synonym: CO9; L-3-phosphoserine-phosphatase homolog; go_function: phosphoserine phosphatase activity [goid 0004647] [evidence TAS] [pmid 9573387]; go_process: cell proliferation [goid 0008283] [evidence TAS] [pmid 9573387]; Homo sapiens phosphoserine phosphatase-like (PSPHL), mRNA.
U74324	2.17261	RAB interacting factor
AL137517	2.16862	hypothetical protein FLJ22774
NM_000314	2.16126	synonyms: BZS, MHAM, TEP1, MMAC1, PTEN1; mutated in multiple advanced cancers 1; go_component: cytoplasm [goid 0005737] [evidence NR]; go_function: inositol/phosphatidylinositol phosphatase activity [goid 0004437] [evidence P]; go_function: protein phosphatase activity [goid 0004721] [evidence E] [pmid 9367992]; go_function: tumor suppressor [goid 0008181] [evidence TAS] [pmid 10918569]; go_funct…
X83858	2.16122	prostaglandin E receptor 3 (subtype EP3)
AB007935	2.16093	immunoglobulin superfamily, member 3
AJ276230	2.16088	phospholipase D1, phophatidylcholine-specific
AI798790	2.16058	bullous pemphigoid antigen 1, 230/240kDa
NM_022907	2.16006	hypothetical protein FLJ23053
D38300	2.15989	prostaglandin E receptor 3 (subtype EP3)
BF000166	2.15868	BTB and kelch domain containing 1
AJ010089	2.1576	MCM3 minichromosome maintenance deficient 3 (S. cerevisiae) associated protein
AF328554	2.15637	Ca2+-dependent endoplasmic reticulum nucleoside diphosphatase
W58757	2.1555	zd24d07.s1 Soares_fetal_heart_NbHH19W Homo sapiens cDNA clone IMAGE:341581 3', mRNA sequence.
AI146751	2.15287	Homo sapiens transcribed sequences
AK024205	2.15228	Homo sapiens cDNA FLJ14143 fis, clone MAMMA1002892.
U73844	2.15055	E74-like factor 3 (ets domain transcription factor, epithelial-specific )
BF693302	2.14823	602081105F1 NIH_MGC_81 Homo sapiens cDNA clone IMAGE:4245577 5', mRNA sequence.
NM_020987	2.1462	ankyrin 3, node of Ranvier (ankyrin G)
BF001941	2.14337	hypothetical protein FLJ20171
NM_003222	2.14098	transcription factor AP-2 gamma (activating enhancer binding protein 2 gamma)
AL040051	2.13879	chromosome 14 open reading frame 31
AI890903	2.13856	potassium channel tetramerisation domain containing 7
AF269088	2.13609	breast cancer antigen NY-BR-1.1
AF176699	2.13578	F-box and leucine-rich repeat protein 4
AV702357	2.13403	Homo sapiens transcribed sequences
AI806984	2.1318	retinoic acid receptor, alpha
NM_005646	2.12703	TAR (HIV) RNA binding protein 1
T79942	2.12562	Homo sapiens, clone IMAGE:5175565, mRNA
NM_020423	2.12225	ezrin-binding partner PACE-1
AI056895	2.12195	hypothetical protein MGC14595
NM_004703	2.12177	rabaptin, RAB GTPase binding effector protein 1
NM_006675	2.11867	transmembrane 4 superfamily member tetraspan NET-5
U83508	2.11823	angiopoietin 1
AI934347	2.11544	hypothetical protein LOC220213
AW293343	2.11388	KIAA0738 gene product
BC034999	2.11371	hypothetical protein DKFZp667C165
W72333	2.11089	hypothetical protein FLJ21657
BC017000	2.10915	splicing factor, arginine/serine-rich 12
NM_014314	2.10738	DEAD/H (Asp-Glu-Ala-Asp/His) box polypeptide
NM_014583	2.10221	LIM and cysteine-rich domains 1
NM_002356	2.10211	myristoylated alanine-rich protein kinase C substrate
AA888057	2.10106	plakophilin 2
AW193511	2.09994	HMBA-inducible
NM_001326	2.09981	cleavage stimulation factor, 3' pre-RNA, subunit 3, 77kDa
BF112019	2.09834	phosphotriesterase related
NM_005797	2.09693	epithelial V-like antigen 1
AW975021	2.09581	Homo sapiens transcribed sequence with weak similarity to protein ref:NP_060265.1 (H.sapiens) hypothetical protein FLJ20378 [Homo sapiens]
AW665748	2.09434	Homo sapiens transcribed sequences
R44984	2.09409	yg33g03.s1 Soares infant brain 1NIB Homo sapiens cDNA clone IMAGE:34441 3', mRNA sequence.
BE675061	2.09178	hypothetical protein FLJ21657
AI054381	2.09152	qi64d09.x1 NCI_CGAP_Ov26 Homo sapiens cDNA clone IMAGE:1861265 3' similar to contains element TAR1 MER22 repetitive element ;, mRNA sequence.
N23587	2.0895	LOC119392
BF726849	2.08506	Homo sapiens cDNA FLJ20031 fis, clone ADSU02180
NM_021968	2.08411	histone 1, H4j
AI627538	2.08309	protein phosphatase 1, regulatory subunit 3D
NM_014285	2.08186	homolog of Yeast RRP4 (ribosomal RNA processing 4), 3'-5'-exoribonuclease
AL080207	2.07791	ATP-binding cassette, sub-family A (ABC1), member 12
NM_001195	2.07676	beaded filament structural protein 1, filensin
AF158185	2.07455	polymerase (DNA directed), eta
NM_014352	2.07352	POU domain, class 2, transcription factor 3
AK057360	2.07049	hypothetical protein FLJ32798
R38389	2.07007	yc96b12.s1 Soares infant brain 1NIB Homo sapiens cDNA clone IMAGE:23744 3', mRNA sequence.
CA448665	2.06755	decay accelerating factor for complement (CD55, Cromer blood group system)
W69365	2.06623	BCL2/adenovirus E1B 19kD interacting protein like
BE896137	2.06614	decapping enzyme hDcp2
NM_002973	2.0648	spinocerebellar ataxia 2 (olivopontocerebellar ataxia 2, autosomal dominant, ataxin 2)
NM_017957	2.06329	epsin 3
AF049895	2.06015	Homo sapiens chromosome 8 multiple clones map q21.3, complete sequence.
NM_017763	2.05855	hypothetical protein FLJ20315
NM_013450	2.05707	bromodomain adjacent to zinc finger domain, 2B
AI470220	2.05554	CDC20-like protein
AA769438	2.05391	glutaminyl-tRNA synthase (glutamine-hydrolyzing)-like 1
NM_002345	2.05379	lumican
AI950145	2.05353	phosphodiesterase 4D interacting protein (myomegalin)
AW005298	2.05327	Homo sapiens transcribed sequences
NM_006457	2.05059	LIM protein (similar to rat protein kinase C-binding enigma)
AF309387	2.04918	oxidation resistance 1
AA705182	2.0488	Kruppel-like zinc finger protein GLIS2
AV648364	2.04625	chromobox homolog 7
AI359527	2.04554	hypothetical protein LOC284323
NM_006194	2.04541	paired box gene 9
AL136734	2.04499	RAB18, member RAS oncogene family
BF002844	2.0442	KIAA0977 protein
NM_017585	2.04406	solute carrier family 2 (facilitated glucose transporter), member 6
NM_006090	2.04248	choline/ethanolaminephosphotransferase
AI799018	2.04243	Homo sapiens mRNA similar to nuclear localization signals binding protein 1 (cDNA clone MGC:21810 IMAGE:4183576), complete cds
AW340850	2.04218	Homo sapiens similar to aminopeptidase puromycin sensitive; puromycin-sensitive aminopeptidase; metalloproteinase MP100 (LOC376425), mRNA
AL353759	2.04148	gb:AL353759 /DB_XREF=gi:8745068 /FEA=DNA_18 /CNT=7 /TID=Hs.28777.3 /TIER=ConsEnd /STK=0 /UG=Hs.28777 /LL=8334 /UG_GENE=H2AFL /UG_TITLE=H2A histone family, member L /DEF=Human DNA sequence from clone RP1-221C16 on chromosome 6. Contains two genes for novel histone 4 family members, two genes for novel histone 1 family members, three genes for novel histone 2B family members, a gene for a novel his…
AI122756	2.04143	similar to hypothetical protein FLJ13659
BC004912	2.04134	bullous pemphigoid antigen 1, 230/240kDa
AW292746	2.04045	myosin regulatory light chain interacting protein
NM_021809	2.04043	TGFB-induced factor 2 (TALE family homeobox)
AI859242	2.03697	wl34f11.x1 NCI_CGAP_Ut1 Homo sapiens cDNA clone IMAGE:2426829 3' similar to contains element MER22 repetitive element ;, mRNA sequence.
AB002321	2.03611	KIAA0323
AI652872	2.03563	erythrocyte membrane protein band 4.1 like 5
NM_001657	2.03433	amphiregulin (schwannoma-derived growth factor)
BC005073	2.02953	hypothetical protein MGC13010
AW138134	2.02827	PHD protein Jade-1
AV724192	2.02827	KIAA0644 gene product
NM_001548	2.02727	interferon-induced protein with tetratricopeptide repeats 1
AA025351	2.02703	elastin microfibril interfacer 3
AI005317	2.02693	TAF6-like RNA polymerase II, p300/CBP-associated factor (PCAF)-associated factor, 65kDa
NM_004907	2.0268	immediate early protein
NM_005059	2.02568	relaxin 2 (H2)
AB022177	2.02531	calcitonin receptor
NM_004180	2.02528	TRAF family member-associated NFKB activator
AI674731	2.025	hypothetical protein MGC35274
U19495	2.02242	chemokine (C-X-C motif) ligand 12 (stromal cell-derived factor 1)
NM_006052	2.02204	Down syndrome critical region gene 3
BF196876	2.02171	KIAA1223 protein
AL389975	2.02069	protein phosphatase 2 (formerly 2A), regulatory subunit B'', alpha
AF074000	2.01898	lectin, galactoside-binding, soluble, 8 (galectin 8)
AB011110	2.01868	DNA directed RNA polymerase II polypeptide J-related gene
T63512	2.0174	myosin regulatory light chain interacting protein
AW083983	2.01573	xc36g09.x1 NCI_CGAP_Co20 Homo sapiens cDNA clone IMAGE:2586400 3', mRNA sequence.
AL136815	2.01449	ADP-ribosylation factor-like 6
NM_014428	2.01308	tight junction protein 3 (zona occludens 3)
AW119060	2.01122	hypothetical protein FLJ30932
NM_015929	2.01058	lipoyltransferase
AA772172	2.00871	hypothetical protein LOC196264
NM_020674	2.00818	cytochrome P450, family 20, subfamily A, polypeptide 1
AW027312	2.00635	regulatory factor X, 5 (influences HLA class II expression)
BU683415	2.00589	UI-CF-EC1-ace-p-13-0-UI.s1 UI-CF-EC1 Homo sapiens cDNA clone UI-CF-EC1-ace-p-13-0-UI 3', mRNA sequence.
BF513800	2.00481	Homo sapiens transcribed sequences
NM_006336	2.00461	ZYG homolog
AI829170	2.00459	golgin-67
AK025637	2.00436	brefeldin A-inhibited guanine nucleotide-exchange protein 1
BM976092	2.00196	Homo sapiens, clone IMAGE:5277162, mRNA
AV706096	2.00153	Homo sapiens mRNA; cDNA DKFZp564C156 (from clone DKFZp564C156)
AB011126	2.0015	formin binding protein 1
AL109965	2.00139	gb:AL109965 /DB_XREF=gi:9663113 /FEA=FLmRNA /CNT=86 /TID=Hs.112594.0 /TIER=ConsEnd /STK=5 /UG=Hs.112594 /LL=80330 /UG_GENE=DKFZP434F0272 /UG_TITLE=hypothetical protein DKFZp434F0272 /DEF=Human DNA sequence from clone RP5-1121G12 on chromosome 20 Contains the 3 end of a gene encoding two isoforms (the hepatocellular carcinoma-associated antigen 58 (HCA58) and a putative novel protein containing a …
