# Supplementary material for: The progestational and androgenic properties of medroxyprogesterone acetate: gene regulatory overlap with dihydrotestosterone in breast cancer cells
Source: Breast Cancer Res. 2005 Nov 2;7(6):R1036–50. doi: 10.1186/bcr1340 (PMC1410743; doi:10.1186/bcr1340)
Supplement: Additional File 1 — Excel files containing tables showing the genes regulated by progesterone and MPA in T47D breast cancer cells: A, MPA upregulated; B, progesterone upregulated; C, MPA downregulated; D, progesterone downregulated; E, upregulated by both progesterone and MPA; F, downregulated by both progesterone and MPA. [file bcr1340-S1.zip › Additional data 1.xls]

## Sheet: Sheet1
	Table 1A: MPA upregulated
Gen Bank Acc#	Fold chg	Description
AI492388	37.5743	ti27d10.x1 NCI_CGAP_Kid11 Homo sapiens cDNA clone IMAGE:2131699 3', mRNA sequence.
NM_005627	23.3253	serum/glucocorticoid regulated kinase
NM_001993	20.3246	coagulation factor III (thromboplastin, tissue factor)
BF982174	18.0419	serum deprivation response (phosphatidylserine binding protein)
AW135013	16.3691	v-maf musculoaponeurotic fibrosarcoma oncogene homolog B (avian)
NM_005461	15.9795	v-maf musculoaponeurotic fibrosarcoma oncogene homolog B (avian)
M86849	14.3041	gap junction protein, beta 2, 26kDa (connexin 26)
NM_007281	13.9294	scrapie responsive protein 1
BE219979	12.6158	interleukin 20 receptor, alpha
AK026420	10.2029	desmuslin
NM_006096	10.1886	N-myc downstream regulated gene 1
BC028594	9.99206	serine active site containing 1
NM_024508	9.75158	zinc finger, BED domain containing 2
BF681305	9.72098	602155585F1 NIH_MGC_83 Homo sapiens cDNA clone IMAGE:4296668 5', mRNA sequence.
NM_005980	8.33684	S100 calcium binding protein P
AL357503	8.3304	match: proteins: Tr:Q9UJ12 Tr:O43723 Tr:Q9VZN3; Human DNA sequence from clone RP5-899C14 on chromosome 20 Contains the 3' end of a novel gene, ESTs, STSs and GSSs, complete sequence.
NM_019018	8.18008	hypothetical protein FLJ11127
NM_006006	8.099	zinc finger protein 145 (Kruppel-like, expressed in promyelocytic leukemia)
BF514079	8.08625	Kruppel-like factor 4 (gut)
NM_000860	7.96072	hydroxyprostaglandin dehydrogenase 15-(NAD)
NM_014432	7.70865	interleukin 20 receptor, alpha
AL574184	7.61313	AL574184 Homo sapiens PLACENTA COT 25-NORMALIZED Homo sapiens cDNA clone CS0DI039YJ22 3-PRIME, mRNA sequence.
AA083478	7.52181	tripartite motif-containing 22
NM_173503	7.27303	hypothetical protein FLJ25818
NM_002031	7.20866	fyn-related kinase
AK024898	7.04916	Homo sapiens cDNA: FLJ21245 fis, clone COL01184
AW271460	6.48704	Homo sapiens transcribed sequences
AI985987	6.3929	sodium channel, nonvoltage-gated 1, gamma
NM_014751	6.34248	metastasis suppressor 1
AI610347	6.30927	Homo sapiens transcribed sequences
AI363213	6.26166	KIAA0146 protein
AA404269	6.22161	prickle-like 1 (Drosophila)
CA418310	6.13481	procollagen-proline, 2-oxoglutarate 4-dioxygenase (proline 4-hydroxylase), alpha polypeptide II
AW511401	6.08337	hypothetical protein FLJ25124
BF109853	5.92894	chromosome 14 open reading frame 42
AI927208	5.83799	matrix metalloproteinase 28
AA581439	5.82825	hypothetical protein FLJ11127
AW244016	5.82276	zinc finger protein 145 (Kruppel-like, expressed in promyelocytic leukemia)
NM_004089	5.79508	delta sleep inducing peptide, immunoreactor
NM_005195	5.76421	KIAA0146 protein
AI675849	5.73883	Homo sapiens cDNA FLJ43698 fis, clone TCERX2000998
BF511315	5.60986	G protein-coupled receptor 124
AA721025	5.58683	Homo sapiens transcribed sequence with moderate similarity to protein ref:NP_060265.1 (H.sapiens) hypothetical protein FLJ20378 [Homo sapiens]
NM_000076	5.33109	cyclin-dependent kinase inhibitor 1C (p57, Kip2)
NM_005938	5.21164	myeloid/lymphoid or mixed-lineage leukemia (trithorax homolog, Drosophila); translocated to, 7
AA780067	5.17455	heparan sulfate (glucosamine) 3-O-sulfotransferase 3B1
AV655640	5.14016	KIAA0146 protein
NM_004143	5.08564	Cbp/p300-interacting transactivator, with Glu/Asp-rich carboxy-terminal domain, 1
AI885015	5.084	Homo sapiens, clone IMAGE:4401795, mRNA
N36762	5.07556	yy34a08.s1 Soares melanocyte 2NbHM Homo sapiens cDNA clone IMAGE:273110 3', mRNA sequence.
4860471_RC	4.88478	Cluster Incl. AA813332:ai81a12.s1 Homo sapiens cDNA, 3 end /clone=1377214 /clone_end=3' /gb=AA813332 /gi=2883317 /ug=Hs.93836 /len=536
BG236289	4.82549	cAMP responsive element binding protein 3-like 2
NM_003033	4.82242	sialyltransferase 4A (beta-galactoside alpha-2,3-sialyltransferase)
NM_017786	4.79049	hypothetical protein FLJ20366
AA059445	4.78712	transmembrane 4 superfamily member 9
AL556438	4.76979	TCDD-inducible poly(ADP-ribose) polymerase
AB018580	4.73597	aldo-keto reductase family 1, member C3 (3-alpha hydroxysteroid dehydrogenase, type II)
NM_005907	4.73108	mannosidase, alpha, class 1A, member 1
BE044548	4.71996	Homo sapiens beta-defensin 32 precursor (DEFB32) mRNA, complete cds
NM_004235	4.69044	Kruppel-like factor 4 (gut)
BC034917	4.67903	Rho-related BTB domain containing 2
AI858001	4.64777	Cbp/p300-interacting transactivator, with Glu/Asp-rich carboxy-terminal domain, 4
NM_001992	4.60847	coagulation factor II (thrombin) receptor
AF322070	4.59818	FK506 binding protein 1B, 12.6 kDa
AI352352	4.51909	hypothetical protein FLJ90575
NM_004417	4.49253	dual specificity phosphatase 1
BG290193	4.48754	hypothetical protein FLJ14299
AW014734	4.42369	Kruppel-like factor 15
AL110191	4.4187	delta sleep inducing peptide, immunoreactor
R49343	4.4171	SEC14-like 2 (S. cerevisiae)
AV721528	4.40346	Homo sapiens, clone IMAGE:4401795, mRNA
D14826	4.37155	gb:D14826.1 /DB_XREF=gi:532036 /GEN=hCREM-2 /FEA=FLmRNA /CNT=31 /TID=Hs.155924.1 /TIER=FL /STK=0 /UG=Hs.155924 /LL=1390 /DEF=Human mRNA for hCREM (cyclic AMP-responsive element modulator) type 2 protein, complete cds. /PROD=hCREM 2alpha-a protein /FL=gb:D14826.1 gb:AF069065.1
BG528420	4.36395	SRY (sex determining region Y)-box 4
AI561354	4.27667	tq48e02.x1 NCI_CGAP_Ut1 Homo sapiens cDNA clone IMAGE:2212058 3' similar to gb:M15661 60S RIBOSOMAL PROTEIN L44 (HUMAN);, mRNA sequence.
AV707102	4.23262	pyruvate dehydrogenase kinase, isoenzyme 4
AI277617	4.20308	FGD1 family, member 4
AA521504	4.19352	Homo sapiens transcribed sequences
AL040935	4.1523	hypothetical protein FLJ33957
NM_000196	4.13726	hydroxysteroid (11-beta) dehydrogenase 2
NM_015993	4.13431	transmembrane 4 superfamily member 11 (plasmolipin)
AU118383	4.09527	DKFZP434D146 protein
AF132818	4.07252	Kruppel-like factor 5 (intestinal)
NM_012429	4.05512	SEC14-like 2 (S. cerevisiae)
NM_145000	4.04898	hypothetical protein FLJ25422
AF193855	4.04374	Zic family member 2 (odd-paired homolog, Drosophila)
AI970797	4.01909	Homo sapiens cDNA FLJ26557 fis, clone LNF01992
AA131826	3.92024	spectrin, beta, non-erythrocytic 1
AF251061	3.90605	neurocalcin delta
AF131840	3.87441	SPRY domain-containing SOCS box protein SSB-1
AA406603	3.86883	Mid-1-related chloride channel 1
AW001030	3.85896	chromosome 9 open reading frame 52
NM_004338	3.82873	chromosome 18 open reading frame 1
M31213	3.82273	ret proto-oncogene (multiple endocrine neoplasia and medullary thyroid carcinoma 1, Hirschsprung disease)
AW452355	3.82234	Homo sapiens transcribed sequences
N33167	3.81325	cyclin-dependent kinase inhibitor 1C (p57, Kip2)
NM_015623	3.80939	synonyms: FLJ10215, FLJ11824, KIAA1148, KIAA1636; genomic DNA; Homo sapiens putative ankyrin-repeat containing protein (DKFZP564D166), mRNA.
NM_024727	3.80135	hypothetical protein FLJ23259
AB018345	3.78496	KIAA0802 protein
NM_024310	3.75141	pleckstrin homology domain containing, family F (with FYVE domain) member 1
AI924426	3.74359	elongation factor, RNA polymerase II, 2
NM_000104	3.73116	cytochrome P450, family 1, subfamily B, polypeptide 1
N73742	3.72843	Homo sapiens cDNA FLJ42287 fis, clone TLIVE2005866
BF109303	3.70425	Homo sapiens cDNA FLJ26505 fis, clone KDN07056
BE865779	3.69292	nephronophthisis 3 (adolescent)
AW028110	3.68646	Homo sapiens mRNA, chromosome 1 specific transcript KIAA0500.
N47315	3.67447	protein kinase C and casein kinase substrate in neurons 1
AK022655	3.59529	DKFZP434D146 protein
W65310	3.59516	tumor necrosis factor receptor superfamily, member 10a
NM_000029	3.58097	angiotensinogen (serine (or cysteine) proteinase inhibitor, clade A (alpha-1 antiproteinase, antitrypsin), member 8)
AI128170	3.57459	Homo sapiens transcribed sequences
NM_025106	3.53137	SPRY domain-containing SOCS box protein SSB-1
4855867_RC	3.52511	Cluster Incl. N74607:za55a01.s1 Homo sapiens cDNA, 3 end /clone=IMAGE-296424 /clone_end=3' /gb=N74607 /gi=1231892 /ug=Hs.234642 /len=487
AI745624	3.50607	elongation factor, RNA polymerase II, 2
AL049977	3.49207	claudin 8
4864581	3.4396	Cluster Incl. AB017915:Homo sapiens mRNA for condoroitin 6-sulfotransferase, complete cds /cds=(440,1879) /gb=AB017915 /gi=4115403 /ug=Hs.158304 /len=6961
AW195581	3.43308	LGN protein
N21019	3.43013	cytochrome P450, family 1, subfamily B, polypeptide 1
BG169945	3.424	Mid-1-related chloride channel 1
AI989530	3.41168	DKFZP434D146 protein
BG428861	3.40352	Homo sapiens mRNA; cDNA DKFZp564B1462 (from clone DKFZp564B1462)
AA530892	3.39366	dual specificity phosphatase 1
BF343625	3.39181	muscle RAS oncogene homolog
N35112	3.37902	ATPase, Class V, type 10A
AA701657	3.3746	leukemia inhibitory factor receptor
AW264102	3.36352	hypothetical protein FLJ90022
NM_016339	3.3589	Link guanine nucleotide exchange factor II
NM_007369	3.33858	G protein-coupled receptor 161
BE545756	3.33186	adducin 3 (gamma)
AI653117	3.32783	Homo sapiens mRNA; cDNA DKFZp564J0323 (from clone DKFZp564J0323)
Z99714	3.32675	gb:Z99714 /DB_XREF=gi:4455407 /FEA=FLmRNA /CNT=48 /TID=Hs.184390.0 /TIER=Stack /STK=9 /UG=Hs.184390 /LL=57168 /UG_GENE=LOC57168 /UG_TITLE=similar to aspartate beta hydroxylase (ASPH) /DEF=Human DNA sequence from clone CTB-1048E9 on chromosome 22 Contains an RPS3A (Ribosomal Protein S3A) pseudogene, the gene for a novel protein similar to ASPH (aspartate beta-hydroxylase, EC 1.14.11.16), the gene …
AL049369	3.30561	Down syndrome critical region gene 1
NM_025079	3.29965	hypothetical protein FLJ23231
AL833238	3.29734	ankylosis, progressive homolog (mouse)
BE467023	3.29714	CD44 antigen (homing function and Indian blood group system)
BG252490	3.29638	DnaJ (Hsp40) homolog, subfamily B, member 4
BG287153	3.28058	mannosidase, alpha, class 1A, member 1
NM_018456	3.27122	ELL associated factor 2
NM_003844	3.25276	tumor necrosis factor receptor superfamily, member 10a
NM_021122	3.22096	fatty-acid-Coenzyme A ligase, long-chain 2
4853734_RC	3.2073	Cluster Incl. AI672101:ty63d10.x1 Homo sapiens cDNA, 3 end /clone=IMAGE-2283763 /clone_end=3' /gb=AI672101 /gi=4851832 /ug=Hs.17296 /len=554
NM_014338	3.19984	phosphatidylserine decarboxylase
BE883167	3.1986	601508486F1 NIH_MGC_71 Homo sapiens cDNA clone IMAGE:3910053 5', mRNA sequence.
NM_001881	3.18138	cAMP responsive element modulator
AA037766	3.1736	Homo sapiens LOC374963 (LOC374963), mRNA
AI768563	3.16264	GTPase regulator associated with focal adhesion kinase pp125(FAK)
AB037784	3.16256	KIAA1363 protein
NM_004657	3.15533	serum deprivation response (phosphatidylserine binding protein)
NM_004117	3.14909	FK506 binding protein 5
4885918_RC	3.13455	Cluster Incl. AI655903:tt41c07.x1 Homo sapiens cDNA, 3 end /clone=IMAGE-2243340 /clone_end=3' /gb=AI655903 /gi=4739882 /ug=Hs.17270 /len=548
U77914	3.12023	jagged 1 (Alagille syndrome)
NM_013296	3.08133	LGN protein
AV700298	3.06946	AV700298 GKC Homo sapiens cDNA clone GKCBVGO5 3', mRNA sequence.
U73936	3.06305	jagged 1 (Alagille syndrome)
NM_007063	3.06019	TBC1 domain family, member 8 (with GRAM domain)
NM_002015	3.05649	forkhead box O1A (rhabdomyosarcoma)
AA054642	3.05417	hypothetical protein FLJ31842
BG222594	3.04242	microtubule-associated protein, RP/EB family, member 3
N80918	3.01347	hypothetical gene CG018
AU154504	3.00874	cytochrome P450, family 1, subfamily B, polypeptide 1
AA928939	2.99969	hypothetical protein DKFZp434P0111
AI349506	2.9847	chromosome 18 open reading frame 1
NM_002705	2.9805	periplakin
AW296689	2.97976	myoneurin
AF285167	2.96154	ATP-binding cassette, sub-family A (ABC1), member 1
N34514	2.93822	Homo sapiens cDNA FLJ41867 fis, clone OCBBF2005546
AL545921	2.93607	M-phase phosphoprotein 10 (U3 small nucleolar ribonucleoprotein)
AI934473	2.9344	phosphoinositide-3-kinase, regulatory subunit, polypeptide 1 (p85 alpha)
AF288571	2.90778	lymphoid enhancer-binding factor 1
NM_004199	2.901	procollagen-proline, 2-oxoglutarate 4-dioxygenase (proline 4-hydroxylase), alpha polypeptide II
BE965029	2.90037	601658812R1 NIH_MGC_69 Homo sapiens cDNA clone IMAGE:3886131 3', mRNA sequence.
NM_019903	2.89023	adducin 3 (gamma)
X15132	2.86025	superoxide dismutase 2, mitochondrial
BG034966	2.85588	nephronophthisis 3 (adolescent)
AI927208	2.85349	matrix metalloproteinase 28
AI692659	2.85146	PR domain containing 1, with ZNF domain
BF317081	2.84919	hypothetical protein MGC15606
AF074393	2.84819	ribosomal protein S6 kinase, 90kDa, polypeptide 5
AF070621	2.84127	DIX domain containing 1
AI818488	2.83165	adducin 3 (gamma)
AY008285	2.82941	solute carrier family 25, (mitochondrial carrier), member 18
AA832073	2.82498	hypothetical protein DKFZp586I1420
AW664311	2.82477	Homo sapiens cDNA clone IMAGE:3878708, partial cds
AW117383	2.81922	Homo sapiens transcribed sequences
R34841	2.8058	superoxide dismutase 2, mitochondrial
AK024431	2.78925	AT-hook transcription factor AKNA
BC000006	2.78804	ATPase, Na+/K+ transporting, beta 1 polypeptide
BG150485	2.78611	solute carrier family 6 (neurotransmitter transporter, taurine), member 6
BF509747	2.77923	Homo sapiens cDNA FLJ37117 fis, clone BRACE2022270.
NM_022071	2.77089	hypothetical protein FLJ20967
NM_015652	2.77025	chromosome 10 open reading frame 12
NM_001448	2.76747	glypican 4
NM_004755	2.76276	ribosomal protein S6 kinase, 90kDa, polypeptide 5
U61276	2.75993	jagged 1 (Alagille syndrome)
NM_013410	2.75892	adenylate kinase 3
AU144259	2.7572	LIM domains containing 1
AI091372	2.75356	AXIN1 up-regulated 1
NM_012334	2.75343	myosin X
AI831561	2.75209	LOC223082
AF322916	2.74963	uveal autoantigen with coiled-coil domains and ankyrin repeats
BC001863	2.72781	hypoxia-inducible protein 2
NM_006159	2.72186	NEL-like 2 (chicken)
AK026482	2.72108	zinc finger protein 276 homolog (mouse)
BE965029	2.71615	601658812R1 NIH_MGC_69 Homo sapiens cDNA clone IMAGE:3886131 3', mRNA sequence.
AF114488	2.71583	intersectin 1 (SH3 domain protein)
BE675139	2.71351	cAMP responsive element binding protein 3-like 2
AL136139	2.70423	match: proteins: Tr:Q61140 Tr:Q63766 Tr:O35177 Tr:Q14511 Tr:Q9YHC0; Human DNA sequence from clone RP4-761I2 on chromosome 6 Contains 3' part of the gene for enhancer of filamentation (HEF1), ESTs, STSs and CpG islands, complete sequence.
AF115512	2.7021	DnaJ (Hsp40) homolog, subfamily B, member 9
AB020690	2.70081	paraneoplastic antigen MA2
AU147564	2.69917	calmin (calponin-like, transmembrane)
NM_017734	2.69734	palmdelphin
BE550881	2.69575	similar to aspartate beta hydroxylase (ASPH)
BC033179	2.6926	ATPase, Class I, type 8B, member 3
AI656180	2.68921	Homo sapiens transcribed sequences
AI763123	2.68831	adducin 3 (gamma)
NM_030804	2.68609	similarity to interleukin-7 precursor; Homo sapiens hypothetical protein DKFZp434E2135 (DKFZP434E2135), mRNA.
AF143884	2.68607	KIAA0232 gene product
NM_014779	2.64254	KIAA0669 gene product
NM_018627	2.63851	gb:NM_018627.1 /DB_XREF=gi:8924165 /GEN=PRO2405 /FEA=FLmRNA /CNT=6 /TID=Hs.173958.0 /TIER=FL /STK=0 /UG=Hs.173958 /LL=55490 /DEF=Homo sapiens hypothetical protein PRO2405 (PRO2405), mRNA. /PROD=hypothetical protein PRO2405 /FL=gb:AF116701.1 gb:NM_018627.1
AU157049	2.63787	Homo sapiens mRNA; cDNA DKFZp686C1790 (from clone DKFZp686C1790)
AL136842	2.63624	CDC42 effector protein (Rho GTPase binding) 3
NM_004364	2.63559	CCAAT/enhancer binding protein (C/EBP), alpha
NM_002193	2.63444	inhibin, beta B (activin AB beta polypeptide)
AU144855	2.63244	cytochrome P450, family 1, subfamily B, polypeptide 1
NM_004844	2.63059	SH3-domain binding protein 5 (BTK-associated)
AL137262	2.62111	TNFAIP3 interacting protein 2
NM_005863	2.61966	neuroepithelial cell transforming gene 1
NM_004619	2.61414	TNF receptor-associated factor 5
BU733713	2.6085	SLIT-ROBO Rho GTPase activating protein 1
AK023899	2.60825	SLIT-ROBO Rho GTPase activating protein 1
NM_004116	2.60653	FK506 binding protein 1B, 12.6 kDa
AU156189	2.60636	Homo sapiens cDNA FLJ13432 fis, clone PLACE1002537.
AW263232	2.60402	neuroepithelial cell transforming gene 1
CA442342	2.60057	Homo sapiens, clone IMAGE:5288686, mRNA
AW269397	2.59877	spermatogenesis associated 13
NM_001438	2.5987	estrogen-related receptor gamma
AK024480	2.59493	hypothetical protein LOC126917
AL567411	2.59463	cyclin-dependent kinase 5, regulatory subunit 1 (p35)
NM_013332	2.58728	hypoxia-inducible protein 2
NM_001661	2.5824	ADP-ribosylation factor 4-like
W86302	2.58031	FK506 binding protein 5
BE568134	2.57873	601341661F1 NIH_MGC_53 Homo sapiens cDNA clone IMAGE:3683823 5', mRNA sequence.
AI754416	2.57761	CDC42 effector protein (Rho GTPase binding) 3
AA588854	2.56714	apical protein 2
AJ271832	2.56155	protein phosphatase 1B (formerly 2C), magnesium-dependent, beta isoform
BE671084	2.56068	GTPase regulator associated with focal adhesion kinase pp125(FAK)
NM_004566	2.55996	6-phosphofructo-2-kinase/fructose-2,6-biphosphatase 3
BF510581	2.55274	hypothetical protein FLJ33957
D79994	2.54756	ankyrin repeat domain 15
BF960295	2.54741	nucleosome assembly protein 1-like 4
NM_000701	2.54577	ATPase, Na+/K+ transporting, alpha 1 polypeptide
NM_014822	2.54547	SEC24 related gene family, member D (S. cerevisiae)
AI347918	2.5283	hypothetical protein LOC222171
BI668074	2.52481	603295907F1 NIH_MGC_96 Homo sapiens cDNA clone IMAGE:5315136 5', mRNA sequence.
AL138455	2.51501	apical protein 2
NM_003655	2.49927	chromobox homolog 4 (Pc class homolog, Drosophila)
AA732581	2.49883	natural killer-tumor recognition sequence
NM_001963	2.49566	epidermal growth factor (beta-urogastrone)
AK000106	2.49539	Homo sapiens cDNA FLJ20099 fis, clone COL04544
NM_004281	2.49176	BCL2-associated athanogene 3
BM479034	2.49171	Homo sapiens cDNA clone IMAGE:5301169, partial cds
AI760633	2.48786	peptidylprolyl isomerase (cyclophilin) like 5
AL041124	2.4851	hypothetical protein PP1665
AW451259	2.48262	tumor necrosis factor receptor superfamily, member 10a
BF221547	2.48057	Homo sapiens cDNA FLJ42757 fis, clone BRAWH3001712
AI637778	2.48016	BAI1-associated protein 1
NM_006278	2.4651	sialyltransferase 4C (beta-galactoside alpha-2,3-sialyltransferase)
NM_019058	2.46435	HIF-1 responsive RTP801
AI753747	2.46167	FK506 binding protein 5
NM_002450	2.45988	synonyms: MT1, MT1R; metallothionein 1R; Homo sapiens metallothionein 1L (MT1L), mRNA.
AI566130	2.45951	adenylate kinase 3
BC028974	2.45722	hypothetical protein LOC126295
AI674565	2.45599	Homo sapiens mRNA; cDNA DKFZp586L2424 (from clone DKFZp586L2424)
AI949549	2.45564	FGD1 family, member 4
NM_001924	2.45503	growth arrest and DNA-damage-inducible, alpha
AL050374	2.45358	DKFZP586C1619 protein
AI493909	2.44355	Homo sapiens transcribed sequence with weak similarity to protein ref:NP_055301.1 (H.sapiens) neuronal thread protein [Homo sapiens]
NM_014656	2.43969	KIAA0040 gene product
AW609310	2.43806	X-prolyl aminopeptidase (aminopeptidase P) 1, soluble
AL536553	2.43745	AL536553 Homo sapiens FETAL BRAIN Homo sapiens cDNA clone CS0DF038YD07 3-PRIME, mRNA sequence.
NM_002228	2.43516	v-jun sarcoma virus 17 oncogene homolog (avian)
BE903880	2.43268	CD44 antigen (homing function and Indian blood group system)
NM_005128	2.42578	chromosome 21 open reading frame 5
NM_003864	2.42439	sin3-associated polypeptide, 30kDa
AK026966	2.4196	adenylate kinase 3
D87811	2.41061	GATA binding protein 6
T79953	2.40924	yd85c11.s1 Soares fetal liver spleen 1NFLS Homo sapiens cDNA clone IMAGE:115028 3', mRNA sequence.
NM_000623	2.40646	bradykinin receptor B2
AF455755	2.39655	BH3 domain containing protein; Homo sapiens BAM mRNA, complete cds.
NM_013242	2.39643	likely ortholog of mouse gene trap locus 3
AK095320	2.39639	nucleosome assembly protein 1-like 4
NM_000407	2.39015	glycoprotein Ib (platelet), beta polypeptide
NM_003060	2.38869	solute carrier family 22 (organic cation transporter), member 5
AB050468	2.38683	leucine-rich repeats and immunoglobulin-like domains 1
AF001362	2.38256	Janus kinase 2 (a protein tyrosine kinase)
AL080178	2.38144	myotubularin related protein 9
4854806_RC	2.3813	Cluster Incl. AI735391:at10e09.x1 Homo sapiens cDNA, 3 end /clone=IMAGE-2354728 /clone_end=3' /gb=AI735391 /gi=5056915 /ug=Hs.20137 /len=567
AA700567	2.37949	fumarylacetoacetate hydrolase (fumarylacetoacetase)
NM_007034	2.37907	DnaJ (Hsp40) homolog, subfamily B, member 4
AI733564	2.36893	Homo sapiens transcribed sequence with weak similarity to protein pir:A40138 (H.sapiens) A40138 glycogen phosphorylase (EC 2.4.1.1), brain - human
NM_024734	2.36227	calmin (calponin-like, transmembrane)
BF221745	2.36125	kringle containing transmembrane protein 1
BC002915	2.35962	discs, large homolog 5 (Drosophila)
AK025909	2.35567	Homo sapiens cDNA: FLJ22256 fis, clone HRC02860
AU144882	2.33699	SAM and SH3 domain containing 1
AK023828	2.33353	calmin (calponin-like, transmembrane)
NM_016629	2.33334	synonyms: DR6, BM-018; death receptor 6; TNFR-related death receptor 6; Homo sapiens tumor necrosis factor receptor superfamily, member 21 (TNFRSF21), mRNA.
BF115054	2.33166	putative ankyrin-repeat containing protein
BF056282	2.32964	chromosome 9 open reading frame 52
BC004872	2.32898	chromosome 10 open reading frame 45
AK027219	2.32744	Homo sapiens cDNA: FLJ23566 fis, clone LNG10880
AK097428	2.32695	Homo sapiens cDNA FLJ40109 fis, clone TESTI2007685.
AF080569	2.3239	DnaJ (Hsp40) homolog, subfamily B, member 6
AI682088	2.32389	holocarboxylase synthetase (biotin-[proprionyl-Coenzyme A-carboxylase (ATP-hydrolysing)] ligase)
NM_003389	2.32116	coronin, actin binding protein, 2A
AI708432	2.31873	chemokine-like factor super family 7
AF000672	2.31548	ELK1, member of ETS oncogene family
BF244402	2.31463	F-box only protein 32
AL043774	2.31307	calmodulin regulated spectrin-associated protein 1
AK027160	2.30897	BCL2-like 11 (apoptosis facilitator)
AW274846	2.30386	Homo sapiens cDNA FLJ30761 fis, clone FEBRA2000538.
AW118862	2.30254	ras responsive element binding protein 1
U16120	2.30048	solute carrier family 6 (neurotransmitter transporter, taurine), member 6
BF509144	2.29754	Homo sapiens cDNA FLJ42542 fis, clone BRACE3004435
AI743151	2.29738	G protein-coupled receptor 161
AI094580	2.29398	non-metastatic cells 7, protein expressed in (nucleoside-diphosphate kinase)
AI831456	2.2937	testes development-related NYD-SP18
AL541655	2.28985	likely ortholog of rat vacuole membrane protein 1
AI989477	2.28881	ws25b11.x1 NCI_CGAP_GC6 Homo sapiens cDNA clone IMAGE:2498205 3' similar to gb:X70683_cds1 SOX-4 PROTEIN (HUMAN);contains element TAR1 repetitive element ;, mRNA sequence.
NM_006746	2.28635	sex comb on midleg-like 1 (Drosophila)
NM_004414	2.28488	Down syndrome critical region gene 1
NM_013233	2.28465	serine threonine kinase 39 (STE20/SPS1 homolog, yeast)
BG403162	2.28237	insulin receptor substrate 1
AA019977	2.27797	calmodulin regulated spectrin-associated protein 1
BF126155	2.27376	S100 calcium binding protein A10 (annexin II ligand, calpactin I, light polypeptide (p11))
BE222901	2.2721	calmodulin regulated spectrin-associated protein 1
BC022435	2.26909	Homo sapiens cDNA clone IMAGE:4280848, partial cds.
NM_000053	2.2673	ATPase, Cu++ transporting, beta polypeptide (Wilson disease)
4862579_RC	2.26662	Cluster Incl. AB018333:Homo sapiens mRNA for KIAA0790 protein, partial cds /cds=(0,3961) /gb=AB018333 /gi=3882300 /ug=Hs.12002 /len=4469
BC031944	2.26654	Homo sapiens, Similar to hypothetical protein PRO2852, clone IMAGE:4837965, mRNA
NM_002612	2.26398	pyruvate dehydrogenase kinase, isoenzyme 4
AI653169	2.26344	adenylate kinase 3
W63676	2.26265	hypothetical protein BC016005
4851682	2.26081	Cluster Incl. AL049226:Homo sapiens mRNA; cDNA DKFZp564M0916 (from clone DKFZp564M0916) /cds=UNKNOWN /gb=AL049226 /gi=4499955 /ug=Hs.126541 /len=1402
H83092	2.26054	chromosome 9 open reading frame 52
NM_018242	2.2492	hypothetical protein FLJ10847
AK026415	2.24114	chimerin (chimaerin) 2
AI420074	2.2377	KIAA0182 protein
NM_002310	2.23758	leukemia inhibitory factor receptor
AI493245	2.23692	CD44 antigen (homing function and Indian blood group system)
NM_003107	2.23653	SRY (sex determining region Y)-box 4
BE207755	2.23625	Homo sapiens, clone IMAGE:4812556, mRNA
AI885178	2.23529	microtubule-associated protein, RP/EB family, member 3
AA922068	2.23264	Homo sapiens cDNA FLJ20653 fis, clone KAT01739
BF674052	2.23109	likely ortholog of rat vacuole membrane protein 1
AL034417	2.22718	Human DNA sequence from clone CTA-215D11 on chromosome 1p36.12-36.33, complete sequence.
BF965437	2.22242	KIAA0153 protein
BF969254	2.21879	hypothetical protein MGC15606
BC041094	2.21597	TAF5-like RNA polymerase II, p300/CBP-associated factor (PCAF)-associated factor, 65kDa
NM_018413	2.2127	carbohydrate (chondroitin 4) sulfotransferase 11
AL832823	2.21214	heparan sulfate (glucosamine) 3-O-sulfotransferase 3B1
AA772285	2.20902	vitamin D (1,25- dihydroxyvitamin D3) receptor
D31887	2.20848	solute carrier family 39 (zinc transporter), member 14
BF432550	2.2066	myosin IB
NM_152909	2.20643	hypothetical protein FLJ32932
NM_015140	2.2054	KIAA0153 protein
NM_018092	2.20474	neuropilin (NRP) and tolloid (TLL)-like 2
AL562152	2.20203	SH3-domain binding protein 5 (BTK-associated)
AI570531	2.19896	chromobox homolog 4 (Pc class homolog, Drosophila)
BE890185	2.197	Homo sapiens transcribed sequences
NM_003064	2.19464	secretory leukocyte protease inhibitor (antileukoproteinase)
AK057562	2.19122	hypothetical protein LOC149086
U27699	2.19035	solute carrier family 6 (neurotransmitter transporter, betaine/GABA), member 12
AL552470	2.18673	cAMP responsive element modulator
AL136885	2.18204	chromosome 10 open reading frame 45
AA731688	2.18064	Homo sapiens transcribed sequence with weak similarity to protein sp:P23963 (H.sapiens) ALUE_HUMAN !!!! ALU CLASS E WARNING ENTRY !!!!
AA994334	2.17954	B-cell CLL/lymphoma 10
NM_001995	2.17259	fatty-acid-Coenzyme A ligase, long-chain 2
NM_014945	2.17236	KIAA0843 protein
AF116674	2.16969	metastasis suppressor 1
BF593382	2.16298	protein kinase, AMP-activated, beta 2 non-catalytic subunit
AI743780	2.16247	placenta-specific 2
NM_005969	2.16207	nucleosome assembly protein 1-like 4
BC029470	2.16093	Homo sapiens, clone IMAGE:4723407, mRNA, partial cds
N55072	2.15585	Homo sapiens transcribed sequence with weak similarity to protein ref:NP_060434.1 (H.sapiens) hypothetical protein FLJ20837 [Homo sapiens]
BU678407	2.15261	immediate early response 5
AI813489	2.15217	eukaryotic translation initiation factor 2C, 2
AW592684	2.143	leukemia inhibitory factor receptor
BE620832	2.14275	cytoplasmic polyadenylation element binding protein 4
AK024696	2.14076	guanine nucleotide binding protein (G protein) alpha 12
AI356774	2.14028	leucine-rich repeats and immunoglobulin-like domains 1
AI801777	2.13949	Homo sapiens cDNA FLJ31353 fis, clone MESAN2000264.
AP001743	2.13766	gb:AP001743 /DB_XREF=gi:7768735 /FEA=DNA_2 /CNT=1 /TID=Hs.55565.2 /TIER=ConsEnd /STK=0 /UG=Hs.55565 /LL=54101 /UG_GENE=ANKRD3 /UG_TITLE=ankyrin repeat domain 3 /DEF=Homo sapiens genomic DNA, chromosome 21q, section 87105
NM_005935	2.13718	myeloid/lymphoid or mixed-lineage leukemia (trithorax homolog, Drosophila); translocated to, 2
NM_015675	2.13669	growth arrest and DNA-damage-inducible, beta
BF843343	2.13553	Homo sapiens transcribed sequence with weak similarity to protein ref:NP_060434.1 (H.sapiens) hypothetical protein FLJ20837 [Homo sapiens]
BC009205	2.12782	glucose-fructose oxidoreductase domain containing 1
AL562398	2.1247	AL562398 Homo sapiens NEUROBLASTOMA COT 25-NORMALIZED Homo sapiens cDNA clone CS0DC008YD20 3-PRIME, mRNA sequence.
NM_000883	2.11489	IMP (inosine monophosphate) dehydrogenase 1
AI806905	2.11273	carbohydrate (chondroitin 4) sulfotransferase 11
BF726530	2.1055	Homo sapiens transcribed sequences
N89607	2.10394	transcription elongation factor B (SIII), polypeptide 1 (15kDa, elongin C)
NM_019114	2.10212	erythrocyte membrane protein band 4.1 like 4B
BE349584	2.10162	calpain 7
NM_002589	2.09959	BH-protocadherin (brain-heart)
BG034847	2.09842	Homo sapiens transcribed sequence with weak similarity to protein ref:NP_071431.1 (H.sapiens) cytokine receptor-like factor 2; cytokine receptor CRL2 precusor [Homo sapiens]
AL050378	2.08994	hypothetical protein DKFZp586I1420
AI859834	2.08795	transcriptional adaptor 2 beta
AY028896	2.078	caspase recruitment domain family, member 10
AF022375	2.07716	vascular endothelial growth factor
AL390127	2.07474	Kruppel-like factor 13
AI928242	2.07296	LBP protein; likely ortholog of mouse CRTR-1
NM_020639	2.07094	ankyrin repeat domain 3
NM_005342	2.06959	high-mobility group box 3
AL566553	2.06235	AL566553 Homo sapiens FETAL BRAIN Homo sapiens cDNA clone CS0DF020YD11 3-PRIME, mRNA sequence.
AL832672	2.05468	Homo sapiens mRNA; cDNA DKFZp313P2412 (from clone DKFZp313P2412)
NM_016615	2.05438	solute carrier family 6 (neurotransmitter transporter, GABA), member 13
AV727449	2.05375	p300/CBP-associated factor
AA137038	2.05247	chromosome 7 open reading frame 24
AL833723	2.05081	hypothetical protein FLJ11011
AU144598	2.04259	contactin associated protein-like 2
D86985	2.04148	KIAA0232 gene product
AK025495	2.04027	SAM and SH3 domain containing 1
NM_003470	2.03909	ubiquitin specific protease 7 (herpes virus-associated)
AI814329	2.03815	Homo sapiens similar to Rho GTPase activating protein 12 (LOC374805), mRNA
AA527080	2.03726	KIAA1727 protein
AL044092	2.03639	hypothetical protein MGC18216
BG413612	2.03065	Homo sapiens, clone IMAGE:5288750, mRNA
NM_001706	2.02792	B-cell CLL/lymphoma 6 (zinc finger protein 51)
BF001786	2.02757	sex comb on midleg-like 1 (Drosophila)
AI700633	2.02701	Homo sapiens cDNA: FLJ22642 fis, clone HSI06970
AK091616	2.02553	likely ortholog of mouse mitogen activated protein kinase binding proten 1
AA531023	2.02525	hypothetical protein MGC16491
AL574699	2.022	thrombospondin, type I domain-containing 3
NM_005715	2.02104	uronyl-2-sulfotransferase
H56010	2.01925	Ras-related GTP binding C
AF242522	2.01854	Homo sapiens krueppel-related zinc finger protein SBZF5 mRNA, complete cds.
BG059633	2.01789	hypothetical protein DKFZp761I1011
W46388	2.01708	superoxide dismutase 2, mitochondrial
AK091497	2.01706	hypothetical protein MGC39558
BE348466	2.01523	RNA-binding protein with multiple splicing 2
AI186712	2.01325	protein phosphatase 1, catalytic subunit, beta isoform
AI553933	2.01102	solute carrier family 30 (zinc transporter), member 1
AF086249	2.01035	integrin, beta 1 (fibronectin receptor, beta polypeptide, antigen CD29 includes MDF2, MSK12)
NM_001554	2.00691	cysteine-rich, angiogenic inducer, 61
AA603472	2.00537	Homo sapiens transcribed sequences
AW008505	2.00319	chromosome 18 open reading frame 1
NM_016076	2.00289	CGI-146 protein
4922580_RC	2.00263	Cluster Incl. AL041124:DKFZp434D0316_s1 Homo sapiens cDNA, 3 end /clone=DKFZp434D0316 /clone_end=3' /gb=AL041124 /gi=5410060 /ug=Hs.6748 /len=719
AB040942	2.00044	KIAA1509
