# Supplementary material for: The progestational and androgenic properties of medroxyprogesterone acetate: gene regulatory overlap with dihydrotestosterone in breast cancer cells
Source: Breast Cancer Res. 2005 Nov 2;7(6):R1036–50. doi: 10.1186/bcr1340 (PMC1410743; doi:10.1186/bcr1340)
Supplement: Additional File 1 — Excel files containing tables showing the genes regulated by progesterone and MPA in T47D breast cancer cells: A, MPA upregulated; B, progesterone upregulated; C, MPA downregulated; D, progesterone downregulated; E, upregulated by both progesterone and MPA; F, downregulated by both progesterone and MPA. [file bcr1340-S1.zip › Additional data 5.xls]

## Sheet: Sheet1
	Table 1E: Genes upregulated by MPA and P
Gen Bank Acc#	Fold chg MPA	Fold chg P	Description
AI492388	37.5743	31.0825	ti27d10.x1 NCI_CGAP_Kid11 Homo sapiens cDNA clone IMAGE:2131699 3', mRNA sequence.
NM_005627	23.3253	29.4773	serum/glucocorticoid regulated kinase
NM_001993	20.3246	12.7662	coagulation factor III (thromboplastin, tissue factor)
BF982174	18.0419	17.5009	serum deprivation response (phosphatidylserine binding protein)
AW135013	16.3691	13.2769	v-maf musculoaponeurotic fibrosarcoma oncogene homolog B (avian)
NM_005461	15.9795	15.8025	v-maf musculoaponeurotic fibrosarcoma oncogene homolog B (avian)
M86849	14.3041	14.0907	gap junction protein, beta 2, 26kDa (connexin 26)
NM_007281	13.9294	12.3258	scrapie responsive protein 1
BE219979	12.6158	12.4865	interleukin 20 receptor, alpha
NM_006096	10.1886	10.4968	N-myc downstream regulated gene 1
NM_024508	9.75158	12.7717	zinc finger, BED domain containing 2
BF681305	9.72098	15.783	602155585F1 NIH_MGC_83 Homo sapiens cDNA clone IMAGE:4296668 5', mRNA sequence.
NM_005980	8.33684	8.24301	S100 calcium binding protein P
AL357503	8.3304	8.01538	match: proteins: Tr:Q9UJ12 Tr:O43723 Tr:Q9VZN3; Human DNA sequence from clone RP5-899C14 on chromosome 20 Contains the 3' end of a novel gene, ESTs, STSs and GSSs, complete sequence.
NM_019018	8.18008	8.4313	hypothetical protein FLJ11127
NM_006006	8.099	8.03855	zinc finger protein 145 (Kruppel-like, expressed in promyelocytic leukemia)
BF514079	8.08625	7.65604	Kruppel-like factor 4 (gut)
NM_014432	7.70865	7.30782	interleukin 20 receptor, alpha
AL574184	7.61313	4.79746	AL574184 Homo sapiens PLACENTA COT 25-NORMALIZED Homo sapiens cDNA clone CS0DI039YJ22 3-PRIME, mRNA sequence.
AA083478	7.52181	6.08444	tripartite motif-containing 22
NM_173503	7.27303	6.19124	hypothetical protein FLJ25818
AK024898	7.04916	5.92705	Homo sapiens cDNA: FLJ21245 fis, clone COL01184
AW271460	6.48704	4.6826	Homo sapiens transcribed sequences
AI985987	6.3929	11.7222	sodium channel, nonvoltage-gated 1, gamma
NM_014751	6.34248	5.15649	metastasis suppressor 1
AI610347	6.30927	6.60869	Homo sapiens transcribed sequences
AI363213	6.26166	4.3696	KIAA0146 protein
AA404269	6.22161	5.29344	prickle-like 1 (Drosophila)
CA418310	6.13481	5.49096	procollagen-proline, 2-oxoglutarate 4-dioxygenase (proline 4-hydroxylase), alpha polypeptide II
AW511401	6.08337	9.03935	hypothetical protein FLJ25124
BF109853	5.92894	5.34149	chromosome 14 open reading frame 42
AI927208	5.83799	5.44869	matrix metalloproteinase 28
AA581439	5.82825	4.94263	hypothetical protein FLJ11127
AW244016	5.82276	4.67664	zinc finger protein 145 (Kruppel-like, expressed in promyelocytic leukemia)
NM_004089	5.79508	5.38719	delta sleep inducing peptide, immunoreactor
NM_005195	5.76421	4.71867	KIAA0146 protein
AI675849	5.73883	5.84019	Homo sapiens cDNA FLJ43698 fis, clone TCERX2000998
BF511315	5.60986	5.15427	G protein-coupled receptor 124
AA721025	5.58683	3.30486	Homo sapiens transcribed sequence with moderate similarity to protein ref:NP_060265.1 (H.sapiens) hypothetical protein FLJ20378 [Homo sapiens]
NM_000076	5.33109	4.97501	cyclin-dependent kinase inhibitor 1C (p57, Kip2)
NM_005938	5.21164	5.0778	myeloid/lymphoid or mixed-lineage leukemia (trithorax homolog, Drosophila); translocated to, 7
AA780067	5.17455	8.13065	heparan sulfate (glucosamine) 3-O-sulfotransferase 3B1
AV655640	5.14016	5.21613	KIAA0146 protein
NM_004143	5.08564	7.4865	Cbp/p300-interacting transactivator, with Glu/Asp-rich carboxy-terminal domain, 1
AI885015	5.084	4.36991	Homo sapiens, clone IMAGE:4401795, mRNA
4860471_RC	4.88478	4.81353	Cluster Incl. AA813332:ai81a12.s1 Homo sapiens cDNA, 3 end /clone=1377214 /clone_end=3' /gb=AA813332 /gi=2883317 /ug=Hs.93836 /len=536
NM_017786	4.79049	6.25178	hypothetical protein FLJ20366
AA059445	4.78712	5.12063	transmembrane 4 superfamily member 9
AL556438	4.76979	3.13584	TCDD-inducible poly(ADP-ribose) polymerase
AB018580	4.73597	4.68852	aldo-keto reductase family 1, member C3 (3-alpha hydroxysteroid dehydrogenase, type II)
NM_005907	4.73108	4.17982	mannosidase, alpha, class 1A, member 1
BE044548	4.71996	5.92347	Homo sapiens beta-defensin 32 precursor (DEFB32) mRNA, complete cds
NM_004235	4.69044	4.83254	Kruppel-like factor 4 (gut)
BC034917	4.67903	4.06429	Rho-related BTB domain containing 2
AI858001	4.64777	4.37111	Cbp/p300-interacting transactivator, with Glu/Asp-rich carboxy-terminal domain, 4
NM_001992	4.60847	2.8355	coagulation factor II (thrombin) receptor
AF322070	4.59818	3.95142	FK506 binding protein 1B, 12.6 kDa
AI352352	4.51909	3.83086	hypothetical protein FLJ90575
NM_004417	4.49253	4.78345	dual specificity phosphatase 1
BG290193	4.48754	3.77015	hypothetical protein FLJ14299
AW014734	4.42369	3.60021	Kruppel-like factor 15
AL110191	4.4187	5.21201	delta sleep inducing peptide, immunoreactor
AV721528	4.40346	3.45047	Homo sapiens, clone IMAGE:4401795, mRNA
D14826	4.37155	3.8329	gb:D14826.1 /DB_XREF=gi:532036 /GEN=hCREM-2 /FEA=FLmRNA /CNT=31 /TID=Hs.155924.1 /TIER=FL /STK=0 /UG=Hs.155924 /LL=1390 /DEF=Human mRNA for hCREM (cyclic AMP-responsive element modulator) type 2 protein, complete cds. /PROD=hCREM 2alpha-a protein /FL=gb:D14826.1 gb:AF069065.1
BG528420	4.36395	4.5466	SRY (sex determining region Y)-box 4
AI561354	4.27667	4.13881	tq48e02.x1 NCI_CGAP_Ut1 Homo sapiens cDNA clone IMAGE:2212058 3' similar to gb:M15661 60S RIBOSOMAL PROTEIN L44 (HUMAN);, mRNA sequence.
AV707102	4.23262	4.04051	pyruvate dehydrogenase kinase, isoenzyme 4
AI277617	4.20308	2.67462	FGD1 family, member 4
AA521504	4.19352	2.48972	Homo sapiens transcribed sequences
AL040935	4.1523	3.3741	hypothetical protein FLJ33957
NM_000196	4.13726	4.46368	hydroxysteroid (11-beta) dehydrogenase 2
NM_015993	4.13431	5.29783	transmembrane 4 superfamily member 11 (plasmolipin)
AU118383	4.09527	3.53939	DKFZP434D146 protein
AF132818	4.07252	3.29861	Kruppel-like factor 5 (intestinal)
NM_012429	4.05512	3.75733	SEC14-like 2 (S. cerevisiae)
NM_145000	4.04898	3.85429	hypothetical protein FLJ25422
AF193855	4.04374	3.72102	Zic family member 2 (odd-paired homolog, Drosophila)
AI970797	4.01909	4.66568	Homo sapiens cDNA FLJ26557 fis, clone LNF01992
AF251061	3.90605	3.65455	neurocalcin delta
AF131840	3.87441	3.13678	SPRY domain-containing SOCS box protein SSB-1
AA406603	3.86883	4.15094	Mid-1-related chloride channel 1
AW001030	3.85896	2.99053	chromosome 9 open reading frame 52
NM_004338	3.82873	3.54982	chromosome 18 open reading frame 1
M31213	3.82273	4.06615	ret proto-oncogene (multiple endocrine neoplasia and medullary thyroid carcinoma 1, Hirschsprung disease)
N33167	3.81325	3.0736	cyclin-dependent kinase inhibitor 1C (p57, Kip2)
NM_024727	3.80135	4.05678	hypothetical protein FLJ23259
AB018345	3.78496	3.24161	KIAA0802 protein
NM_024310	3.75141	3.58041	pleckstrin homology domain containing, family F (with FYVE domain) member 1
AI924426	3.74359	2.31646	elongation factor, RNA polymerase II, 2
NM_000104	3.73116	3.11745	cytochrome P450, family 1, subfamily B, polypeptide 1
N73742	3.72843	3.45292	Homo sapiens cDNA FLJ42287 fis, clone TLIVE2005866
BF109303	3.70425	3.57237	Homo sapiens cDNA FLJ26505 fis, clone KDN07056
BE865779	3.69292	2.40195	nephronophthisis 3 (adolescent)
AW028110	3.68646	3.10324	Homo sapiens mRNA, chromosome 1 specific transcript KIAA0500.
N47315	3.67447	3.67908	protein kinase C and casein kinase substrate in neurons 1
AK022655	3.59529	2.23861	DKFZP434D146 protein
W65310	3.59516	2.96033	tumor necrosis factor receptor superfamily, member 10a
NM_000029	3.58097	3.35645	angiotensinogen (serine (or cysteine) proteinase inhibitor, clade A (alpha-1 antiproteinase, antitrypsin), member 8)
AI128170	3.57459	3.05131	Homo sapiens transcribed sequences
NM_025106	3.53137	2.99297	SPRY domain-containing SOCS box protein SSB-1
4855867_RC	3.52511	3.85328	Cluster Incl. N74607:za55a01.s1 Homo sapiens cDNA, 3 end /clone=IMAGE-296424 /clone_end=3' /gb=N74607 /gi=1231892 /ug=Hs.234642 /len=487
AI745624	3.50607	2.69107	elongation factor, RNA polymerase II, 2
AL049977	3.49207	4.06773	claudin 8
AW195581	3.43308	3.17997	LGN protein
N21019	3.43013	3.44745	cytochrome P450, family 1, subfamily B, polypeptide 1
BG169945	3.424	3.67526	Mid-1-related chloride channel 1
AI989530	3.41168	3.09447	DKFZP434D146 protein
AA530892	3.39366	3.80894	dual specificity phosphatase 1
BF343625	3.39181	2.98393	muscle RAS oncogene homolog
N35112	3.37902	3.20898	ATPase, Class V, type 10A
AW264102	3.36352	2.85754	hypothetical protein FLJ90022
NM_016339	3.3589	4.21324	Link guanine nucleotide exchange factor II
NM_007369	3.33858	3.24658	G protein-coupled receptor 161
BE545756	3.33186	3.83328	adducin 3 (gamma)
AI653117	3.32783	2.75761	Homo sapiens mRNA; cDNA DKFZp564J0323 (from clone DKFZp564J0323)
Z99714	3.32675	3.03991	gb:Z99714 /DB_XREF=gi:4455407 /FEA=FLmRNA /CNT=48 /TID=Hs.184390.0 /TIER=Stack /STK=9 /UG=Hs.184390 /LL=57168 /UG_GENE=LOC57168 /UG_TITLE=similar to aspartate beta hydroxylase (ASPH) /DEF=Human DNA sequence from clone CTB-1048E9 on chromosome 22 Contains an RPS3A (Ribosomal Protein S3A) pseudogene, the gene for a novel protein similar to ASPH (aspartate beta-hydroxylase, EC 1.14.11.16), the gene …
AL049369	3.30561	3.74307	Down syndrome critical region gene 1
NM_025079	3.29965	2.95121	hypothetical protein FLJ23231
BG252490	3.29638	3.48363	DnaJ (Hsp40) homolog, subfamily B, member 4
BG287153	3.28058	3.16425	mannosidase, alpha, class 1A, member 1
NM_018456	3.27122	3.13774	ELL associated factor 2
NM_003844	3.25276	2.65764	tumor necrosis factor receptor superfamily, member 10a
NM_021122	3.22096	2.54401	fatty-acid-Coenzyme A ligase, long-chain 2
4853734_RC	3.2073	2.30532	Cluster Incl. AI672101:ty63d10.x1 Homo sapiens cDNA, 3 end /clone=IMAGE-2283763 /clone_end=3' /gb=AI672101 /gi=4851832 /ug=Hs.17296 /len=554
NM_014338	3.19984	3.42816	phosphatidylserine decarboxylase
BE883167	3.1986	2.88066	601508486F1 NIH_MGC_71 Homo sapiens cDNA clone IMAGE:3910053 5', mRNA sequence.
NM_001881	3.18138	3.06598	cAMP responsive element modulator
AA037766	3.1736	2.55924	Homo sapiens LOC374963 (LOC374963), mRNA
AI768563	3.16264	2.34166	GTPase regulator associated with focal adhesion kinase pp125(FAK)
AB037784	3.16256	2.61448	KIAA1363 protein
NM_004657	3.15533	3.51469	serum deprivation response (phosphatidylserine binding protein)
NM_004117	3.14909	3.20978	FK506 binding protein 5
4885918_RC	3.13455	2.45559	Cluster Incl. AI655903:tt41c07.x1 Homo sapiens cDNA, 3 end /clone=IMAGE-2243340 /clone_end=3' /gb=AI655903 /gi=4739882 /ug=Hs.17270 /len=548
U77914	3.12023	2.97511	jagged 1 (Alagille syndrome)
NM_013296	3.08133	3.13471	LGN protein
AV700298	3.06946	2.54436	AV700298 GKC Homo sapiens cDNA clone GKCBVGO5 3', mRNA sequence.
U73936	3.06305	2.31595	jagged 1 (Alagille syndrome)
NM_007063	3.06019	3.25805	TBC1 domain family, member 8 (with GRAM domain)
NM_002015	3.05649	2.7128	forkhead box O1A (rhabdomyosarcoma)
AA054642	3.05417	2.05061	hypothetical protein FLJ31842
N80918	3.01347	3.60145	hypothetical gene CG018
AU154504	3.00874	3.00483	cytochrome P450, family 1, subfamily B, polypeptide 1
AA928939	2.99969	3.96249	hypothetical protein DKFZp434P0111
AI349506	2.9847	3.14725	chromosome 18 open reading frame 1
NM_002705	2.9805	3.13858	periplakin
AW296689	2.97976	2.51606	myoneurin
AL545921	2.93607	3.08114	M-phase phosphoprotein 10 (U3 small nucleolar ribonucleoprotein)
AI934473	2.9344	2.48338	phosphoinositide-3-kinase, regulatory subunit, polypeptide 1 (p85 alpha)
AF288571	2.90778	3.37958	lymphoid enhancer-binding factor 1
NM_004199	2.901	2.88919	procollagen-proline, 2-oxoglutarate 4-dioxygenase (proline 4-hydroxylase), alpha polypeptide II
BE965029	2.90037	2.62475	601658812R1 NIH_MGC_69 Homo sapiens cDNA clone IMAGE:3886131 3', mRNA sequence.
NM_019903	2.89023	3.13398	adducin 3 (gamma)
X15132	2.86025	2.21353	superoxide dismutase 2, mitochondrial
BG034966	2.85588	2.81518	nephronophthisis 3 (adolescent)
AI927208	2.85349	2.98289	matrix metalloproteinase 28
AI692659	2.85146	2.59489	PR domain containing 1, with ZNF domain
BF317081	2.84919	2.15292	hypothetical protein MGC15606
AF074393	2.84819	3.00062	ribosomal protein S6 kinase, 90kDa, polypeptide 5
AF070621	2.84127	2.92841	DIX domain containing 1
AI818488	2.83165	3.04291	adducin 3 (gamma)
AY008285	2.82941	3.4868	solute carrier family 25, (mitochondrial carrier), member 18
AW664311	2.82477	2.35208	Homo sapiens cDNA clone IMAGE:3878708, partial cds
AW117383	2.81922	2.99464	Homo sapiens transcribed sequences
R34841	2.8058	2.17017	superoxide dismutase 2, mitochondrial
BC000006	2.78804	2.97337	ATPase, Na+/K+ transporting, beta 1 polypeptide
BG150485	2.78611	2.0261	solute carrier family 6 (neurotransmitter transporter, taurine), member 6
BF509747	2.77923	2.43214	Homo sapiens cDNA FLJ37117 fis, clone BRACE2022270.
NM_015652	2.77025	2.10491	chromosome 10 open reading frame 12
NM_004755	2.76276	2.14707	ribosomal protein S6 kinase, 90kDa, polypeptide 5
NM_013410	2.75892	2.48435	adenylate kinase 3
AI091372	2.75356	2.72078	AXIN1 up-regulated 1
NM_012334	2.75343	2.66168	myosin X
AI831561	2.75209	2.13423	LOC223082
AF322916	2.74963	2.19737	uveal autoantigen with coiled-coil domains and ankyrin repeats
BC001863	2.72781	3.33443	hypoxia-inducible protein 2
NM_006159	2.72186	2.65457	NEL-like 2 (chicken)
AK026482	2.72108	2.44157	zinc finger protein 276 homolog (mouse)
BE965029	2.71615	2.44839	601658812R1 NIH_MGC_69 Homo sapiens cDNA clone IMAGE:3886131 3', mRNA sequence.
AF114488	2.71583	2.39539	intersectin 1 (SH3 domain protein)
BE675139	2.71351	2.71332	cAMP responsive element binding protein 3-like 2
AL136139	2.70423	2.93735	match: proteins: Tr:Q61140 Tr:Q63766 Tr:O35177 Tr:Q14511 Tr:Q9YHC0; Human DNA sequence from clone RP4-761I2 on chromosome 6 Contains 3' part of the gene for enhancer of filamentation (HEF1), ESTs, STSs and CpG islands, complete sequence.
AF115512	2.7021	2.07257	DnaJ (Hsp40) homolog, subfamily B, member 9
AB020690	2.70081	2.72544	paraneoplastic antigen MA2
AU147564	2.69917	2.79656	calmin (calponin-like, transmembrane)
BE550881	2.69575	2.79357	similar to aspartate beta hydroxylase (ASPH)
BC033179	2.6926	2.9054	ATPase, Class I, type 8B, member 3
AI656180	2.68921	2.23491	Homo sapiens transcribed sequences
AI763123	2.68831	3.23156	adducin 3 (gamma)
NM_030804	2.68609	2.52582	similarity to interleukin-7 precursor; Homo sapiens hypothetical protein DKFZp434E2135 (DKFZP434E2135), mRNA.
AF143884	2.68607	2.68511	KIAA0232 gene product
NM_014779	2.64254	2.03896	KIAA0669 gene product
NM_018627	2.63851	2.27097	gb:NM_018627.1 /DB_XREF=gi:8924165 /GEN=PRO2405 /FEA=FLmRNA /CNT=6 /TID=Hs.173958.0 /TIER=FL /STK=0 /UG=Hs.173958 /LL=55490 /DEF=Homo sapiens hypothetical protein PRO2405 (PRO2405), mRNA. /PROD=hypothetical protein PRO2405 /FL=gb:AF116701.1 gb:NM_018627.1
AL136842	2.63624	2.91565	CDC42 effector protein (Rho GTPase binding) 3
NM_004364	2.63559	3.15063	CCAAT/enhancer binding protein (C/EBP), alpha
NM_002193	2.63444	2.66381	inhibin, beta B (activin AB beta polypeptide)
AU144855	2.63244	2.90634	cytochrome P450, family 1, subfamily B, polypeptide 1
NM_004844	2.63059	2.28084	SH3-domain binding protein 5 (BTK-associated)
AL137262	2.62111	2.2336	TNFAIP3 interacting protein 2
NM_005863	2.61966	2.62026	neuroepithelial cell transforming gene 1
AK023899	2.60825	2.1088	SLIT-ROBO Rho GTPase activating protein 1
NM_004116	2.60653	2.83172	FK506 binding protein 1B, 12.6 kDa
AW263232	2.60402	2.52513	neuroepithelial cell transforming gene 1
AW269397	2.59877	2.14354	spermatogenesis associated 13
AK024480	2.59493	2.07598	hypothetical protein LOC126917
AL567411	2.59463	2.28166	cyclin-dependent kinase 5, regulatory subunit 1 (p35)
NM_013332	2.58728	3.00041	hypoxia-inducible protein 2
NM_001661	2.5824	3.4679	ADP-ribosylation factor 4-like
W86302	2.58031	2.68272	FK506 binding protein 5
BE568134	2.57873	2.15607	601341661F1 NIH_MGC_53 Homo sapiens cDNA clone IMAGE:3683823 5', mRNA sequence.
AI754416	2.57761	2.15613	CDC42 effector protein (Rho GTPase binding) 3
AA588854	2.56714	2.28913	apical protein 2
BE671084	2.56068	2.6246	GTPase regulator associated with focal adhesion kinase pp125(FAK)
NM_004566	2.55996	2.22552	6-phosphofructo-2-kinase/fructose-2,6-biphosphatase 3
BF510581	2.55274	2.18089	hypothetical protein FLJ33957
D79994	2.54756	2.53909	ankyrin repeat domain 15
NM_000701	2.54577	2.60553	ATPase, Na+/K+ transporting, alpha 1 polypeptide
AI347918	2.5283	2.9658	hypothetical protein LOC222171
BI668074	2.52481	2.36033	603295907F1 NIH_MGC_96 Homo sapiens cDNA clone IMAGE:5315136 5', mRNA sequence.
NM_003655	2.49927	2.95812	chromobox homolog 4 (Pc class homolog, Drosophila)
NM_001963	2.49566	3.48898	epidermal growth factor (beta-urogastrone)
AK000106	2.49539	2.60154	Homo sapiens cDNA FLJ20099 fis, clone COL04544
NM_004281	2.49176	2.17923	BCL2-associated athanogene 3
AI760633	2.48786	2.00598	peptidylprolyl isomerase (cyclophilin) like 5
AL041124	2.4851	2.006	hypothetical protein PP1665
AW451259	2.48262	2.67415	tumor necrosis factor receptor superfamily, member 10a
NM_006278	2.4651	2.48015	sialyltransferase 4C (beta-galactoside alpha-2,3-sialyltransferase)
NM_019058	2.46435	2.40839	HIF-1 responsive RTP801
AI753747	2.46167	2.22475	FK506 binding protein 5
NM_002450	2.45988	2.21501	synonyms: MT1, MT1R; metallothionein 1R; Homo sapiens metallothionein 1L (MT1L), mRNA.
AI566130	2.45951	2.63731	adenylate kinase 3
BC028974	2.45722	2.13457	hypothetical protein LOC126295
AI674565	2.45599	2.50911	Homo sapiens mRNA; cDNA DKFZp586L2424 (from clone DKFZp586L2424)
AI949549	2.45564	2.4513	FGD1 family, member 4
AL050374	2.45358	2.3232	DKFZP586C1619 protein
NM_014656	2.43969	2.28444	KIAA0040 gene product
AL536553	2.43745	2.36393	AL536553 Homo sapiens FETAL BRAIN Homo sapiens cDNA clone CS0DF038YD07 3-PRIME, mRNA sequence.
BE903880	2.43268	2.13599	CD44 antigen (homing function and Indian blood group system)
NM_005128	2.42578	2.68284	chromosome 21 open reading frame 5
NM_003864	2.42439	2.1021	sin3-associated polypeptide, 30kDa
AK026966	2.4196	2.44191	adenylate kinase 3
D87811	2.41061	2.51494	GATA binding protein 6
T79953	2.40924	2.30948	yd85c11.s1 Soares fetal liver spleen 1NFLS Homo sapiens cDNA clone IMAGE:115028 3', mRNA sequence.
NM_000623	2.40646	2.45142	bradykinin receptor B2
NM_013242	2.39643	2.3722	likely ortholog of mouse gene trap locus 3
AK095320	2.39639	2.30668	nucleosome assembly protein 1-like 4
NM_000407	2.39015	2.28903	glycoprotein Ib (platelet), beta polypeptide
NM_003060	2.38869	2.29488	solute carrier family 22 (organic cation transporter), member 5
AF001362	2.38256	2.3933	Janus kinase 2 (a protein tyrosine kinase)
AL080178	2.38144	2.53151	myotubularin related protein 9
AA700567	2.37949	3.33318	fumarylacetoacetate hydrolase (fumarylacetoacetase)
NM_024734	2.36227	2.60658	calmin (calponin-like, transmembrane)
BC002915	2.35962	2.4318	discs, large homolog 5 (Drosophila)
AK025909	2.35567	2.77249	Homo sapiens cDNA: FLJ22256 fis, clone HRC02860
AU144882	2.33699	2.18363	SAM and SH3 domain containing 1
AK023828	2.33353	2.21967	calmin (calponin-like, transmembrane)
NM_016629	2.33334	2.72916	synonyms: DR6, BM-018; death receptor 6; TNFR-related death receptor 6; Homo sapiens tumor necrosis factor receptor superfamily, member 21 (TNFRSF21), mRNA.
BF115054	2.33166	2.18871	putative ankyrin-repeat containing protein
BF056282	2.32964	2.18106	chromosome 9 open reading frame 52
BC004872	2.32898	2.11536	chromosome 10 open reading frame 45
AI682088	2.32389	3.12011	holocarboxylase synthetase (biotin-[proprionyl-Coenzyme A-carboxylase (ATP-hydrolysing)] ligase)
NM_003389	2.32116	2.10392	coronin, actin binding protein, 2A
AI708432	2.31873	2.59022	chemokine-like factor super family 7
AF000672	2.31548	2.03181	ELK1, member of ETS oncogene family
AL043774	2.31307	2.16262	calmodulin regulated spectrin-associated protein 1
AI743151	2.29738	2.48547	G protein-coupled receptor 161
AI094580	2.29398	2.70954	non-metastatic cells 7, protein expressed in (nucleoside-diphosphate kinase)
AL541655	2.28985	2.27066	likely ortholog of rat vacuole membrane protein 1
AI989477	2.28881	2.37844	ws25b11.x1 NCI_CGAP_GC6 Homo sapiens cDNA clone IMAGE:2498205 3' similar to gb:X70683_cds1 SOX-4 PROTEIN (HUMAN);contains element TAR1 repetitive element ;, mRNA sequence.
NM_004414	2.28488	2.28158	Down syndrome critical region gene 1
NM_013233	2.28465	2.02898	serine threonine kinase 39 (STE20/SPS1 homolog, yeast)
AA019977	2.27797	2.49009	calmodulin regulated spectrin-associated protein 1
BF126155	2.27376	2.47572	S100 calcium binding protein A10 (annexin II ligand, calpactin I, light polypeptide (p11))
NM_000053	2.2673	2.31393	ATPase, Cu++ transporting, beta polypeptide (Wilson disease)
4862579_RC	2.26662	2.67465	Cluster Incl. AB018333:Homo sapiens mRNA for KIAA0790 protein, partial cds /cds=(0,3961) /gb=AB018333 /gi=3882300 /ug=Hs.12002 /len=4469
AI653169	2.26344	2.2572	adenylate kinase 3
W63676	2.26265	2.46545	hypothetical protein BC016005
H83092	2.26054	2.71696	chromosome 9 open reading frame 52
NM_018242	2.2492	2.70402	hypothetical protein FLJ10847
AK026415	2.24114	2.44451	chimerin (chimaerin) 2
AI420074	2.2377	2.46417	KIAA0182 protein
AI493245	2.23692	2.04722	CD44 antigen (homing function and Indian blood group system)
NM_003107	2.23653	2.39881	SRY (sex determining region Y)-box 4
BE207755	2.23625	2.04811	Homo sapiens, clone IMAGE:4812556, mRNA
AI885178	2.23529	2.12252	microtubule-associated protein, RP/EB family, member 3
AA922068	2.23264	2.05569	Homo sapiens cDNA FLJ20653 fis, clone KAT01739
BF674052	2.23109	2.36394	likely ortholog of rat vacuole membrane protein 1
AL034417	2.22718	2.44529	Human DNA sequence from clone CTA-215D11 on chromosome 1p36.12-36.33, complete sequence.
BF965437	2.22242	2.39636	KIAA0153 protein
BC041094	2.21597	2.14863	TAF5-like RNA polymerase II, p300/CBP-associated factor (PCAF)-associated factor, 65kDa
NM_018413	2.2127	3.26124	carbohydrate (chondroitin 4) sulfotransferase 11
AL832823	2.21214	2.12191	heparan sulfate (glucosamine) 3-O-sulfotransferase 3B1
AA772285	2.20902	2.49483	vitamin D (1,25- dihydroxyvitamin D3) receptor
D31887	2.20848	2.23272	solute carrier family 39 (zinc transporter), member 14
NM_015140	2.2054	2.1644	KIAA0153 protein
NM_018092	2.20474	2.30361	neuropilin (NRP) and tolloid (TLL)-like 2
AL562152	2.20203	2.05038	SH3-domain binding protein 5 (BTK-associated)
AI570531	2.19896	2.11243	chromobox homolog 4 (Pc class homolog, Drosophila)
NM_003064	2.19464	2.6144	secretory leukocyte protease inhibitor (antileukoproteinase)
U27699	2.19035	2.22324	solute carrier family 6 (neurotransmitter transporter, betaine/GABA), member 12
AL552470	2.18673	2.1028	cAMP responsive element modulator
AL136885	2.18204	2.30848	chromosome 10 open reading frame 45
NM_001995	2.17259	2.34618	fatty-acid-Coenzyme A ligase, long-chain 2
NM_014945	2.17236	2.19728	KIAA0843 protein
BF593382	2.16298	2.27383	protein kinase, AMP-activated, beta 2 non-catalytic subunit
AI743780	2.16247	2.3093	placenta-specific 2
NM_005969	2.16207	2.2048	nucleosome assembly protein 1-like 4
AI356774	2.14028	2.02284	leucine-rich repeats and immunoglobulin-like domains 1
AI801777	2.13949	2.70867	Homo sapiens cDNA FLJ31353 fis, clone MESAN2000264.
AP001743	2.13766	2.84324	gb:AP001743 /DB_XREF=gi:7768735 /FEA=DNA_2 /CNT=1 /TID=Hs.55565.2 /TIER=ConsEnd /STK=0 /UG=Hs.55565 /LL=54101 /UG_GENE=ANKRD3 /UG_TITLE=ankyrin repeat domain 3 /DEF=Homo sapiens genomic DNA, chromosome 21q, section 87105
NM_005935	2.13718	2.04082	myeloid/lymphoid or mixed-lineage leukemia (trithorax homolog, Drosophila); translocated to, 2
NM_015675	2.13669	2.70875	growth arrest and DNA-damage-inducible, beta
AL562398	2.1247	2.13575	AL562398 Homo sapiens NEUROBLASTOMA COT 25-NORMALIZED Homo sapiens cDNA clone CS0DC008YD20 3-PRIME, mRNA sequence.
NM_000883	2.11489	2.31599	IMP (inosine monophosphate) dehydrogenase 1
AI806905	2.11273	2.17373	carbohydrate (chondroitin 4) sulfotransferase 11
AL050378	2.08994	2.17312	hypothetical protein DKFZp586I1420
AY028896	2.078	2.04509	caspase recruitment domain family, member 10
AL390127	2.07474	2.15371	Kruppel-like factor 13
NM_020639	2.07094	2.86615	ankyrin repeat domain 3
AV727449	2.05375	2.00004	p300/CBP-associated factor
AA137038	2.05247	2.24317	chromosome 7 open reading frame 24
D86985	2.04148	2.18585	KIAA0232 gene product
AK025495	2.04027	2.31125	SAM and SH3 domain containing 1
AI700633	2.02701	2.02992	Homo sapiens cDNA: FLJ22642 fis, clone HSI06970
AA531023	2.02525	2.22716	hypothetical protein MGC16491
NM_005715	2.02104	2.09056	uronyl-2-sulfotransferase
AF242522	2.01854	2.20292	Homo sapiens krueppel-related zinc finger protein SBZF5 mRNA, complete cds.
W46388	2.01708	2.10092	superoxide dismutase 2, mitochondrial
AW008505	2.00319	2.4289	chromosome 18 open reading frame 1
AB040942	2.00044	2.19556	KIAA1509
