# Supplementary material for: The progestational and androgenic properties of medroxyprogesterone acetate: gene regulatory overlap with dihydrotestosterone in breast cancer cells
Source: Breast Cancer Res. 2005 Nov 2;7(6):R1036–50. doi: 10.1186/bcr1340 (PMC1410743; doi:10.1186/bcr1340)
Supplement: Additional File 1 — Excel files containing tables showing the genes regulated by progesterone and MPA in T47D breast cancer cells: A, MPA upregulated; B, progesterone upregulated; C, MPA downregulated; D, progesterone downregulated; E, upregulated by both progesterone and MPA; F, downregulated by both progesterone and MPA. [file bcr1340-S1.zip › Additional data 6.xls]

## Sheet: Sheet1
	Table 1F: MPA and P downregulated
Gen Bank Acc#	Fold chg MPA	Fold chg P	Description
AC004010	12.9501	13.5953	Homo sapiens BAC clone GS1-99H8 from 12, complete sequence.
BF435290	11.4945	4.08129	Homo sapiens transcribed sequence with weak similarity to protein ref:NP_060312.1 (H.sapiens) hypothetical protein FLJ20489 [Homo sapiens]
AI820661	11.0015	18.6166	Homo sapiens cDNA FLJ40051 fis, clone TBAES2000059.
AA057445	9.9017	4.8818	hypothetical protein FLJ37266
AW015140	9.25353	4.34637	Homo sapiens transcribed sequence with strong similarity to protein pdb:1BGM (E. coli) O Chain O, Beta-Galactosidase (Chains I-P)
AI669815	9.01817	3.92666	SRY (sex determining region Y)-box 2
BC003143	8.18516	5.32021	dual specificity phosphatase 6
AI458439	7.79094	6.02002	Homo sapiens mRNA; cDNA DKFZp586O0724 (from clone DKFZp586O0724)
BF434771	6.69781	3.21849	Homo sapiens cDNA clone IMAGE:6094109, partial cds
BG573647	6.58279	7.12604	PX domain containing serine/threonine kinase
BM976939	6.28722	2.33383	Homo sapiens cDNA FLJ31611 fis, clone NT2RI2002923.
BE466525	6.17764	8.82739	ecotropic viral integration site 1
NM_005178	6.13946	5.01876	B-cell CLL/lymphoma 3
AW003173	5.65867	3.60173	stanniocalcin 1
AL136588	5.3808	4.55326	hypothetical protein DKFZp761D112
BC014479	5.32052	4.42487	PX domain containing serine/threonine kinase
AF401033	5.04159	4.38391	Homo sapiens M41 mRNA, complete sequence; alternatively spliced
AI684747	4.98507	4.82329	PX domain containing serine/threonine kinase
AF119835	4.93773	5.57115	KIT ligand
R10289	4.93114	2.33187	LIM domain only 4
AI446414	4.89298	3.76868	tj10h10.x1 NCI_CGAP_Gas4 Homo sapiens cDNA clone IMAGE:2141155 3', mRNA sequence.
T58129	4.71008	2.81589	hormonally upregulated Neu-associated kinase
NM_000899	4.6671	4.06174	KIT ligand
AF225425	4.65113	5.70667	sema domain, transmembrane domain (TM), and cytoplasmic domain, (semaphorin) 6A
NM_024426	4.64604	3.76169	Wilms tumor 1
NM_002894	4.62568	4.10045	retinoblastoma binding protein 8
NM_007231	4.6048	3.25452	solute carrier family 6 (neurotransmitter transporter), member 14
NM_000877	4.59099	3.35238	interleukin 1 receptor, type I
NM_004163	4.32681	5.3836	RAB27B, member RAS oncogene family
AA903862	4.3221	4.6353	chromosome 20 open reading frame 54
NM_005261	4.2512	4.90866	GTP binding protein overexpressed in skeletal muscle
T75480	4.21354	3.38975	potassium channel tetramerisation domain containing 6
NM_016281	4.19791	3.2754	STE20-like kinase
AK057785	4.12035	3.06258	hypothetical protein FLJ25056
AF118887	4.09271	3.11706	vav 3 oncogene
AF039196	3.97423	2.7219	hairless homolog (mouse)
U16996	3.96928	3.19941	dual specificity phosphatase 5
W92748	3.94436	5.02548	zd92h03.s1 Soares_fetal_heart_NbHH19W Homo sapiens cDNA clone IMAGE:356981 3', mRNA sequence.
BC031054	3.90642	3.33104	chromosome 8 open reading frame 1
AW269335	3.86929	3.05442	endothelial differentiation, lysophosphatidic acid G-protein-coupled receptor, 2
AK054668	3.78565	2.62453	hypothetical protein MGC19764
NM_013432	3.782	2.42166	nuclear factor of kappa light polypeptide gene enhancer in B-cells inhibitor-like 2
BG261252	3.75191	2.33859	ecotropic viral integration site 1
AF118886	3.73547	3.19147	vav 3 oncogene
R41459	3.70017	2.86875	yf86b04.s1 Soares infant brain 1NIB Homo sapiens cDNA clone IMAGE:29255 3', mRNA sequence.
NM_018474	3.59421	2.43961	chromosome 20 open reading frame 19
NM_002971	3.59024	2.83022	special AT-rich sequence binding protein 1 (binds to nuclear matrix/scaffold-associating DNA's)
NM_001975	3.53187	2.4013	enolase 2, (gamma, neuronal)
BG285011	3.52673	2.54156	modulator recognition factor 2
NM_015515	3.50498	2.63234	keratin 23 (histone deacetylase inducible)
AA490685	3.48809	2.75381	Homo sapiens cDNA: FLJ22994 fis, clone KAT11918
AV760596	3.47762	2.08889	CGI-125 protein
BF433429	3.45771	2.56447	transcription factor 4
AW294092	3.43634	2.87968	RAS-like, estrogen-regulated, growth-inhibitor
NM_002983	3.41948	2.78195	chemokine (C-C motif) ligand 3
W73820	3.41062	2.59532	potassium channel tetramerisation domain containing 15
AA002140	3.4035	3.49488	Homo sapiens cDNA FLJ42259 fis, clone TKIDN2011289
NM_002182	3.40121	2.37241	interleukin 1 receptor accessory protein
AA632758	3.3967	2.25784	Homo sapiens transcribed sequences
AW664964	3.39608	2.97329	Homo sapiens transcribed sequence with weak similarity to protein ref:NP_060312.1 (H.sapiens) hypothetical protein FLJ20489 [Homo sapiens]
R59304	3.3669	22.9829	chromosome 10 open reading frame 48
M19154	3.35798	4.24847	gb:M19154.1 /DB_XREF=gi:339549 /FEA=FLmRNA /CNT=73 /TID=Hs.169300.1 /TIER=FL /STK=6 /UG=Hs.169300 /LL=7042 /UG_GENE=TGFB2 /DEF=Human transforming growth factor-beta-2 mRNA, complete cds. /PROD=transforming growth factor beta 2 /FL=gb:M19154.1
BE046443	3.35646	2.13051	cylindromatosis (turban tumor syndrome)
AK024681	3.34317	2.82916	Homo sapiens cDNA: FLJ21028 fis, clone CAE07155
NM_007350	3.33019	2.49323	pleckstrin homology-like domain, family A, member 1
U37546	3.3298	2.3259	IAP homolog C; interacts with TRAF1 and TRAF2 in yeast two hybrid system; homolog of Baculovirus IAP genes; Mammalian IAP homolog C; Human IAP homolog C (MIHC) mRNA, complete cds.
BG484193	3.30793	2.76988	RAS-like, estrogen-regulated, growth-inhibitor
BC003143	3.30386	3.56293	dual specificity phosphatase 6
AF085859	3.29887	3.08728	Homo sapiens full length insert cDNA clone YN62D03.
N32168	3.27582	2.57876	glucocorticoid induced transcript 1
NM_005479	3.27452	2.66186	frequently rearranged in advanced T-cell lymphomas
NM_003810	3.22962	2.22077	tumor necrosis factor (ligand) superfamily, member 10
NM_004496	3.22406	2.90838	forkhead box A1
NM_006113	3.21816	2.78591	vav 3 oncogene
AL118843	3.21056	2.71796	Homo sapiens, clone IMAGE:6061696, mRNA
BC015343	3.17681	2.74119	hypothetical protein LOC162073
NM_144975	3.17678	2.27164	Homo sapiens hypothetical protein MGC19764 (MGC19764), mRNA.
AA489100	3.17672	4.65487	Homo sapiens cDNA FLJ34866 fis, clone NT2NE2014113.
AI073549	3.16604	2.61187	estrogen receptor 1
NM_001364	3.16577	2.26482	discs, large homolog 2, chapsyn-110 (Drosophila)
AI693336	3.15568	3.40867	forkhead box A1
AI808448	3.12804	2.26128	potassium channel tetramerisation domain containing 15
AA237039	3.12716	3.37669	Homo sapiens transcribed sequences
AW052186	3.12081	2.56774	Homo sapiens transcribed sequences
BF060707	3.10911	2.5125	similar to lymphocyte antigen 6 complex, locus G5B; G5b protein; open reading frame 31
AW023227	3.10683	3.79805	chromosome 10 open reading frame 48
NM_006727	3.10158	3.18631	cadherin 10, type 2 (T2-cadherin)
NM_016524	3.09939	2.50249	B/K protein
AA058770	3.0881	2.42711	glucocorticoid induced transcript 1
AU154469	3.07973	2.54485	solute carrier family 11 (proton-coupled divalent metal ion transporters), member 2
NM_004480	3.06171	2.48738	fucosyltransferase 8 (alpha (1,6) fucosyltransferase)
AI824021	3.05716	2.98815	hypothetical protein LOC150084
D83532	3.0566	2.56466	cytokine inducible SH2-containing protein
NM_021211	3.04345	2.64558	transposon-derived Buster1 transposase-like protein
BC004877	3.03953	2.41047	uracil-DNA glycosylase 2
AL035414	2.99367	2.63638	Human DNA sequence from clone RP4-667H12 on chromosome 1q32.1-41, complete sequence.
NM_012259	2.99106	2.20565	hairy/enhancer-of-split related with YRPW motif 2
S75264	2.98536	2.6199	Wilms tumor 1
AA330389	2.9742	2.47166	carbonic anhydrase VIII
NM_000617	2.97367	2.25089	solute carrier family 11 (proton-coupled divalent metal ion transporters), member 2
AI924046	2.97015	2.60188	Homo sapiens transcribed sequence with weak similarity to protein ref:NP_060190.1 (H.sapiens) hypothetical protein FLJ20234 [Homo sapiens]
NM_000966	2.96945	2.17658	synonyms: RARC, NR1B3; retinoic acid receptor, gamma polypeptide; retinoic acid receptor gamma-1; go_function: retinoic acid receptor activity [goid 0003708] [evidence P]; go_process: development [goid 0007275] [evidence P]; Homo sapiens retinoic acid receptor, gamma (RARG), mRNA.
AF232238	2.96477	2.69506	hairy/enhancer-of-split related with YRPW motif 2
N30138	2.96374	2.19695	chromosome 14 open reading frame 31
NM_005375	2.95466	2.48219	v-myb myeloblastosis viral oncogene homolog (avian)
R94644	2.95212	3.694	chondroitin sulfate proteoglycan 2 (versican)
BF594695	2.92488	2.65184	Homo sapiens transcribed sequences
4826447_RC	2.92015	3.51355	Cluster Incl. R42449:yg02a07.s1 Homo sapiens cDNA, 3 end /clone=IMAGE-30831 /clone_end=3' /gb=R42449 /gi=817213 /ug=Hs.235831 /len=431
AA588092	2.91791	2.71922	solute carrier family 40 (iron-regulated transporter), member 1
AI953589	2.91607	3.3348	mirror-image polydactyly 1
X99268	2.90373	2.69166	twist homolog 1 (acrocephalosyndactyly 3; Saethre-Chotzen syndrome) (Drosophila)
AB032953	2.89712	2.65931	odd Oz/ten-m homolog 2
NM_002252	2.89606	2.82483	potassium voltage-gated channel, delayed-rectifier, subfamily S, member 3
U46768	2.89584	2.11379	stanniocalcin 1
AL035633	2.88605	2.35646	Human DNA sequence from clone RP5-1046G13 on chromosome 6q12-13, complete sequence.
U15555	2.88259	2.62514	serine palmitoyltransferase, long chain base subunit 2
BF968097	2.87833	2.58145	Homo sapiens cDNA FLJ34866 fis, clone NT2NE2014113.
NM_021183	2.85237	2.27711	RAP2C, member of RAS oncogene family
AW249666	2.8413	3.09127	Homo sapiens similar to RIKEN cDNA 2010300C02 gene (LOC343990), mRNA
AI300520	2.83862	2.61654	stanniocalcin 1
BF968270	2.82971	2.07319	solute carrier family 35, member F3
NM_153344	2.82463	2.87772	chromosome 6 open reading frame 141
BF438386	2.82185	2.51215	RAB27B, member RAS oncogene family
BE646573	2.81899	2.51341	molecule possessing ankyrin repeats induced by lipopolysaccharide (MAIL), homolog of mouse
BC001038	2.81735	2.21085	epsin 3
NM_002114	2.8023	2.77085	human immunodeficiency virus type I enhancer binding protein 1
BC001606	2.80223	2.08752	neutrophil cytosolic factor 2 (65kDa, chronic granulomatous disease, autosomal 2)
AI417785	2.79824	2.54085	th31d03.x1 NCI_CGAP_Pr28 Homo sapiens cDNA clone IMAGE:2119877 3' similar to gb:X51760 ZINC FINGER PROTEIN ZFP-36 (HUMAN);contains MER2.t3 MER2 repetitive element ;, mRNA sequence.
NM_000609	2.78811	2.64564	chemokine (C-X-C motif) ligand 12 (stromal cell-derived factor 1)
AP001660	2.74333	2.28712	gb:AP001660 /DB_XREF=gi:7768749 /FEA=DNA_4 /CNT=7 /TID=Hs.33981.0 /TIER=ConsEnd /STK=2 /UG=Hs.33981 /UG_TITLE=Homo sapiens genomic DNA, chromosome 21q, section 4105 /DEF=Homo sapiens genomic DNA, chromosome 21q, section 4105
NM_003238	2.73692	2.51261	transforming growth factor, beta 2
BG168139	2.73316	2.04578	chromosome 20 open reading frame 104
AA769615	2.70005	2.62452	hypothetical protein MGC22679
AI766311	2.6897	2.29684	hypothetical protein LOC162073
NM_007170	2.66169	2.67695	testis-specific kinase 2
NM_015601	2.66113	2.05357	DKFZP564G092 protein
AW043602	2.66067	3.0727	KIAA1946 protein
AK021884	2.65959	2.0576	Homo sapiens similar to aminopeptidase puromycin sensitive; puromycin-sensitive aminopeptidase; metalloproteinase MP100 (LOC376425), mRNA
NM_006747	2.64361	2.27199	signal-induced proliferation-associated gene 1
BF693998	2.63923	2.86101	potassium channel tetramerisation domain containing 6
AL445192	2.63219	2.26006	continues from dJ998C11 (AL035106); Human DNA sequence from clone RP11-269H4 on chromosome 20 Contains the 3' end of the KIAA1415 gene, ESTs, STSs and GSSs, complete sequence.
NM_000594	2.63191	2.23753	tumor necrosis factor (TNF superfamily, member 2)
AW043713	2.62839	2.19478	sulfatase 1
AK027217	2.62329	2.06947	LIM protein (similar to rat protein kinase C-binding enigma)
NM_020958	2.62136	2.30404	HEAT-like repeat-containing protein
NM_024674	2.61892	2.43901	lin-28 homolog (C. elegans)
D32039	2.61825	2.52093	chondroitin sulfate proteoglycan 2 (versican)
BF218922	2.61819	2.15577	chondroitin sulfate proteoglycan 2 (versican)
AW157548	2.59674	2.44884	insulin-like growth factor binding protein 5
NM_004310	2.59105	2.09823	ras homolog gene family, member H
U79292	2.58661	2.24947	matrix metalloproteinase 16 (membrane-inserted)
AI826437	2.58258	2.49596	Homo sapiens transcribed sequence with weak similarity to protein ref:NP_060312.1 (H.sapiens) hypothetical protein FLJ20489 [Homo sapiens]
AL039862	2.57587	2.4357	breast cancer membrane protein 101
BF697312	2.57556	2.21245	transcription termination factor-like protein
AA935461	2.56713	2.49429	Homo sapiens transcribed sequence with weak similarity to protein ref:NP_060312.1 (H.sapiens) hypothetical protein FLJ20489 [Homo sapiens]
NM_138731	2.55851	2.60043	mirror-image polydactyly 1
NM_022090	2.54936	2.32214	transposon-derived Buster3 transposase-like
AI139413	2.54907	2.25724	Homo sapiens cilia-associated protein (CYS1) mRNA, complete cds
U57059	2.54714	2.28068	tumor necrosis factor (ligand) superfamily, member 10
AW162846	2.54633	2.37817	au87h07.y1 Schneider fetal brain 00004 Homo sapiens cDNA clone IMAGE:2783293 5' similar to TR:Q9Z2N6 Q9Z2N6 CAM-KII INHIBITORY PROTEIN. ;, mRNA sequence.
AF046997	2.53129	2.20282	solute carrier family 11 (proton-coupled divalent metal ion transporters), member 2
AF003934	2.52813	2.05084	prostate differentiation factor
AI761989	2.52419	2.20948	glucocorticoid induced transcript 1
NM_004337	2.52084	2.24461	chromosome 8 open reading frame 1
AF220030	2.51985	2.14045	tripartite motif-containing 6
AI056877	2.51977	2.7857	Homo sapiens cDNA FLJ27142 fis, clone SPL08955
AA886870	2.51485	2.12385	low density lipoprotein receptor-related protein binding protein
NM_006115	2.49304	2.33795	preferentially expressed antigen in melanoma
AI458417	2.4812	2.28702	hypothetical protein LOC162073
AF098638	2.47889	2.37392	rabaptin, RAB GTPase binding effector protein 1
NM_021173	2.47732	2.22994	polymerase (DNA-directed), delta 4
NM_002502	2.47397	2.03674	nuclear factor of kappa light polypeptide gene enhancer in B-cells 2 (p49/p100)
BE672390	2.47343	2.09445	peptidoglycan recognition protein L precursor
AU145950	2.4692	2.80147	transforming growth factor, beta 2
NM_003394	2.46727	2.45379	wingless-type MMTV integration site family, member 10B
NM_004056	2.46528	2.47062	carbonic anhydrase VIII
AB002438	2.45955	2.81361	sema domain, transmembrane domain (TM), and cytoplasmic domain, (semaphorin) 6A
NM_030929	2.45546	2.12688	hypothetical protein FKSG28
NM_025198	2.45386	2.17603	transcription termination factor-like protein
AW298092	2.44601	2.28606	KIAA0776
R60018	2.44449	2.20627	yh12b01.s1 Soares infant brain 1NIB Homo sapiens cDNA clone IMAGE:42905 3', mRNA sequence.
BE855760	2.43814	2.32724	POU domain, class 3, transcription factor 2
M12674	2.43426	2.63957	estrogen receptor 1
AU146709	2.42866	2.05611	hypothetical protein DJ667H12.2
N36085	2.42757	2.1489	Homo sapiens cDNA FLJ31683 fis, clone NT2RI2005353.
BG542521	2.42193	2.2065	protein phosphatase 2C, magnesium-dependent, catalytic subunit
BC020911	2.41326	2.12813	Homo sapiens, clone IMAGE:4732650, mRNA
AI435399	2.4113	2.52114	hypothetical protein MGC19764
AW962850	2.41076	2.28347	EST374923 MAGE resequences, MAGG Homo sapiens cDNA, mRNA sequence.
BG502771	2.40909	2.14393	Homo sapiens cDNA: FLJ21028 fis, clone CAE07155
NM_003632	2.40455	2.50219	contactin associated protein 1
AW340595	2.39893	2.17795	Homo sapiens mRNA, chromosome 1 specific transcript KIAA0493.
BF001670	2.37616	3.25285	ephrin-B2
NM_018411	2.37073	2.27755	hairless homolog (mouse)
AI821565	2.36687	2.30103	Homo sapiens cDNA FLJ42957 fis, clone BRSTN2010500
NM_004385	2.36029	2.13631	chondroitin sulfate proteoglycan 2 (versican)
AI821791	2.35921	2.05079	phosphodiesterase 4D interacting protein (myomegalin)
BG054550	2.3351	2.08022	LIM protein (similar to rat protein kinase C-binding enigma)
NM_016240	2.33341	2.02072	scavenger receptor class A, member 3
AK095266	2.3289	2.05745	distal-less homeo box 1
BG231554	2.32032	2.04525	Homo sapiens mRNA; cDNA DKFZp686J1595 (from clone DKFZp686J1595)
NM_003654	2.31326	2.52383	carbohydrate (keratan sulfate Gal-6) sulfotransferase 1
NM_004163	2.3121	2.94681	RAB27B, member RAS oncogene family
AI742685	2.31106	2.07232	Homo sapiens transcribed sequences
NM_000449	2.30166	2.06539	regulatory factor X, 5 (influences HLA class II expression)
AA976354	2.28276	2.2696	KIAA1618 protein
AI276403	2.27901	2.27046	hypothetical protein DJ667H12.2
AK022666	2.27426	2.14423	hypothetical protein FLJ12604
NM_000125	2.27263	2.2555	estrogen receptor 1
AU157541	2.26665	2.44423	hypothetical protein FLJ22833
NM_014575	2.266	2.10761	schwannomin interacting protein 1
BE500977	2.26087	2.11534	sulfatase 1
AY028913	2.25906	2.51775	EDAR-associated death domain
BC005254	2.25588	2.28995	C-type (calcium dependent, carbohydrate-recognition domain) lectin, superfamily member 2 (activation-induced)
AI732488	2.24269	3.26749	hypothetical protein MGC24047
AJ223321	2.24065	2.19604	Homo sapiens RP58 gene, complete CDS.
BC019347	2.23108	2.24959	Homo sapiens, clone IMAGE:3621549, mRNA
AF269088	2.22452	2.07316	breast cancer antigen NY-BR-1.1
NM_024633	2.22172	2.14929	chromosome 14 open reading frame 139
NM_001742	2.21617	2.08233	calcitonin receptor
BF109906	2.21339	2.04888	Homo sapiens hypothetical LOC338786 (LOC338786), mRNA
NM_006622	2.20567	2.2325	serum-inducible kinase
AI923675	2.20465	2.49431	hypothetical protein MGC19764
AV734843	2.19405	2.58512	hypothetical protein FLJ22833
R58282	2.18385	2.97957	Homo sapiens LOC375178 (LOC375178), mRNA
BF970044	2.17387	2.3151	heterogeneous nuclear ribonucleoprotein D (AU-rich element RNA binding protein 1, 37kDa)
BF308645	2.17316	2.00451	phosphatidylinositol 3,4,5-trisphosphate-dependent RAC exchanger 1
NM_003832	2.1728	2.47058	synonym: CO9; L-3-phosphoserine-phosphatase homolog; go_function: phosphoserine phosphatase activity [goid 0004647] [evidence TAS] [pmid 9573387]; go_process: cell proliferation [goid 0008283] [evidence TAS] [pmid 9573387]; Homo sapiens phosphoserine phosphatase-like (PSPHL), mRNA.
AL137517	2.16862	2.26478	hypothetical protein FLJ22774
X83858	2.16122	2.07442	prostaglandin E receptor 3 (subtype EP3)
AI146751	2.15287	4.06316	Homo sapiens transcribed sequences
U73844	2.15055	2.08841	E74-like factor 3 (ets domain transcription factor, epithelial-specific )
BF693302	2.14823	2.08433	602081105F1 NIH_MGC_81 Homo sapiens cDNA clone IMAGE:4245577 5', mRNA sequence.
AL040051	2.13879	3.49847	chromosome 14 open reading frame 31
AF176699	2.13578	2.41837	F-box and leucine-rich repeat protein 4
NM_004703	2.12177	2.20642	rabaptin, RAB GTPase binding effector protein 1
W72333	2.11089	2.34602	hypothetical protein FLJ21657
BC017000	2.10915	2.09528	splicing factor, arginine/serine-rich 12
NM_002356	2.10211	2.37372	myristoylated alanine-rich protein kinase C substrate
AA888057	2.10106	2.86137	plakophilin 2
AW193511	2.09994	2.13816	HMBA-inducible
BF112019	2.09834	2.00626	phosphotriesterase related
NM_005797	2.09693	2.16589	epithelial V-like antigen 1
BE675061	2.09178	2.24705	hypothetical protein FLJ21657
NM_014352	2.07352	2.36148	POU domain, class 2, transcription factor 3
NM_017957	2.06329	2.15032	epsin 3
AF049895	2.06015	2.07745	Homo sapiens chromosome 8 multiple clones map q21.3, complete sequence.
NM_013450	2.05707	2.11084	bromodomain adjacent to zinc finger domain, 2B
AI470220	2.05554	2.39852	CDC20-like protein
NM_006457	2.05059	2.10951	LIM protein (similar to rat protein kinase C-binding enigma)
AI799018	2.04243	3.45588	Homo sapiens mRNA similar to nuclear localization signals binding protein 1 (cDNA clone MGC:21810 IMAGE:4183576), complete cds
BC004912	2.04134	2.11383	bullous pemphigoid antigen 1, 230/240kDa
AW292746	2.04045	2.09627	myosin regulatory light chain interacting protein
NM_004907	2.0268	2.50766	immediate early protein
AB022177	2.02531	2.28644	calcitonin receptor
BF196876	2.02171	2.10966	KIAA1223 protein
AB011110	2.01868	2.50013	DNA directed RNA polymerase II polypeptide J-related gene
