# Supplementary material for: The progestational and androgenic properties of medroxyprogesterone acetate: gene regulatory overlap with dihydrotestosterone in breast cancer cells
Source: Breast Cancer Res. 2005 Nov 2;7(6):R1036–50. doi: 10.1186/bcr1340 (PMC1410743; doi:10.1186/bcr1340)
Supplement: Additional File 2 — Excel files containing tables showing the genes regulated by DHT and MPA in Y-AR breast cancer cells: A, DHT upregulated; B, MPA 1 μmol/l upregulated; C, MPA 10 nmol/l upregulated; D, DHT downregulated; E, 1 MPA μmol/l downregulated; F, MPA 10 nmol/l downregulated; G, upregulated through AR and PR. [file bcr1340-S2.zip › Additional data 10.xls]

## Sheet: Sheet1
	Table 2D: DHT downregulated
Gen Bank Acc#	Fold chg	Description
R62588	3.07597	yi11h10.r1 Soares placenta Nb2HP Homo sapiens cDNA clone IMAGE:138979 5', mRNA sequence.
AW304248	2.86263	Homo sapiens transcribed sequences
NM_014723	2.78879	syntaphilin
AA903862	2.77116	chromosome 20 open reading frame 54
AK057785	2.67485	hypothetical protein FLJ25056
BC000256	2.48688	somatostatin receptor 2
BF571480	2.47465	Homo sapiens cDNA FLJ30658 fis, clone DFNES2000432.
AW134535	2.47299	cyclin G2
AV710542	2.4701	Homo sapiens cDNA FLJ11405 fis, clone HEMBA1000769.
AK025444	2.44549	LL5 beta
BE326710	2.4178	hypothetical protein MGC10946
AI889160	2.3307	hypothetical protein BC004124
NM_006113	2.31621	vav 3 oncogene
BC003143	2.31416	dual specificity phosphatase 6
BF968057	2.2912	interferon regulatory factor 2 binding protein 2
AI669815	2.27713	SRY (sex determining region Y)-box 2
NM_006605	2.25948	ret finger protein-like 2
AF118887	2.18879	vav 3 oncogene
AI744445	2.15507	Homo sapiens transcribed sequences
NM_002658	2.13746	plasminogen activator, urokinase
U69563	2.13421	GTP-binding protein
NM_002166	2.11828	inhibitor of DNA binding 2, dominant negative helix-loop-helix protein
BC003143	2.11669	dual specificity phosphatase 6
BF445387	2.10165	Homo sapiens transcribed sequences
NM_002167	2.09611	inhibitor of DNA binding 3, dominant negative helix-loop-helix protein
AI458439	2.09193	Homo sapiens mRNA; cDNA DKFZp586O0724 (from clone DKFZp586O0724)
NM_004354	2.08307	cyclin G2
AI056877	2.06292	Homo sapiens cDNA FLJ27142 fis, clone SPL08955
AI470220	2.05816	CDC20-like protein
AA878516	2.02513	hypothetical protein FLJ32312
NM_006622	2.00626	serum-inducible kinase
