# Supplementary material for: The progestational and androgenic properties of medroxyprogesterone acetate: gene regulatory overlap with dihydrotestosterone in breast cancer cells
Source: Breast Cancer Res. 2005 Nov 2;7(6):R1036–50. doi: 10.1186/bcr1340 (PMC1410743; doi:10.1186/bcr1340)
Supplement: Additional File 2 — Excel files containing tables showing the genes regulated by DHT and MPA in Y-AR breast cancer cells: A, DHT upregulated; B, MPA 1 μmol/l upregulated; C, MPA 10 nmol/l upregulated; D, DHT downregulated; E, 1 MPA μmol/l downregulated; F, MPA 10 nmol/l downregulated; G, upregulated through AR and PR. [file bcr1340-S2.zip › Additional data 11.xls]

## Sheet: Sheet1
	Table 2E: MPA 1uM downregulated
Gen Bank Acc#	Fold chg	Description
NM_006605	2.63064	ret finger protein-like 2
BC038104	2.62982	regulator of chromosome condensation (RCC1) and BTB (POZ) domain containing protein 1
D32201	2.62119	adrenergic, alpha-1A-, receptor
BC003143	2.62099	dual specificity phosphatase 6
R62588	2.61691	yi11h10.r1 Soares placenta Nb2HP Homo sapiens cDNA clone IMAGE:138979 5', mRNA sequence.
BC003143	2.55622	dual specificity phosphatase 6
NM_006622	2.52847	serum-inducible kinase
BG485163	2.46576	interferon regulatory factor 2 binding protein 2
AW993690	2.43739	forkhead box A1
AI798983	2.35474	chromosome 6 open reading frame 165
NM_006113	2.33891	vav 3 oncogene
AI540246	2.31606	te55h11.x1 Soares_NFL_T_GBC_S1 Homo sapiens cDNA clone IMAGE:2090661 3', mRNA sequence.
AF113679	2.31145	Homo sapiens clone FLB3107
AI889160	2.29527	hypothetical protein BC004124
AF118886	2.29461	vav 3 oncogene
BF968057	2.26216	interferon regulatory factor 2 binding protein 2
AU146305	2.19859	Homo sapiens cDNA clone IMAGE:5275668, partial cds
AF118887	2.15914	vav 3 oncogene
AI820796	2.14583	Homo sapiens mRNA similar to joined to JAZF1 (cDNA clone MGC:52103 IMAGE:5736798), complete cds
AK025444	2.12315	LL5 beta
NM_002658	2.09258	plasminogen activator, urokinase
BE218239	2.08785	Homo sapiens mRNA; cDNA DKFZp686O2263 (from clone DKFZp686O2263)
AW474434	2.0547	tumor necrosis factor (ligand) superfamily, member 10
NM_002957	2.04477	retinoid X receptor, alpha
AI341823	2.03443	Homo sapiens transcribed sequence with weak similarity to protein ref:NP_078982.1 (H.sapiens) hypothetical protein FLJ13479 [Homo sapiens]
NM_022751	2.02628	hypothetical protein FLJ21610
AI743137	2.02214	KIAA2022 protein
AA863228	2.01827	Homo sapiens cDNA clone IMAGE:6191689, partial cds
AI470220	2.00474	CDC20-like protein
