# Supplementary material for: The progestational and androgenic properties of medroxyprogesterone acetate: gene regulatory overlap with dihydrotestosterone in breast cancer cells
Source: Breast Cancer Res. 2005 Nov 2;7(6):R1036–50. doi: 10.1186/bcr1340 (PMC1410743; doi:10.1186/bcr1340)
Supplement: Additional File 2 — Excel files containing tables showing the genes regulated by DHT and MPA in Y-AR breast cancer cells: A, DHT upregulated; B, MPA 1 μmol/l upregulated; C, MPA 10 nmol/l upregulated; D, DHT downregulated; E, 1 MPA μmol/l downregulated; F, MPA 10 nmol/l downregulated; G, upregulated through AR and PR. [file bcr1340-S2.zip › Additional data 12.xls]

## Sheet: Sheet1
	Table 2F: MPA 10nM downregulated
Gen Bank Acc#	Fold chg	Description
AW304248	5.80487	Homo sapiens transcribed sequences
AA694178	2.88607	Homo sapiens transcribed sequences
AW293453	2.75661	Homo sapiens mRNA; cDNA DKFZp313H2139 (from clone DKFZp313H2139)
BC003143	2.6676	dual specificity phosphatase 6
NM_006622	2.62195	serum-inducible kinase
BC003143	2.60035	dual specificity phosphatase 6
BE218239	2.51942	Homo sapiens mRNA; cDNA DKFZp686O2263 (from clone DKFZp686O2263)
AL832219	2.51881	chromosome 14 open reading frame 39
AI366175	2.36886	densin-180
AK025444	2.28941	LL5 beta
AV710542	2.2618	Homo sapiens cDNA FLJ11405 fis, clone HEMBA1000769.
AI743137	2.17958	KIAA2022 protein
AF118886	2.17942	vav 3 oncogene
NM_006113	2.14319	vav 3 oncogene
AF118887	2.07933	vav 3 oncogene
NM_006605	2.02661	ret finger protein-like 2
BG485163	2.00684	interferon regulatory factor 2 binding protein 2
