# Supplementary material for: The progestational and androgenic properties of medroxyprogesterone acetate: gene regulatory overlap with dihydrotestosterone in breast cancer cells
Source: Breast Cancer Res. 2005 Nov 2;7(6):R1036–50. doi: 10.1186/bcr1340 (PMC1410743; doi:10.1186/bcr1340)
Supplement: Additional File 2 — Excel files containing tables showing the genes regulated by DHT and MPA in Y-AR breast cancer cells: A, DHT upregulated; B, MPA 1 μmol/l upregulated; C, MPA 10 nmol/l upregulated; D, DHT downregulated; E, 1 MPA μmol/l downregulated; F, MPA 10 nmol/l downregulated; G, upregulated through AR and PR. [file bcr1340-S2.zip › Additional data 13.xls]

## Sheet: Sheet1
	Table 2G: Genes upregulated through AR and PR
Gen Bank Acc#	YAR:M>E	YAR:D>E	CO:M>E	CO:P>E	Description
NM_005627	67.5269	51.7998	23.3253	29.4773	serum/glucocorticoid regulated kinase
AI985987	31.448	33.8746	6.3929	11.7222	sodium channel, nonvoltage-gated 1, gamma
AI492388	26.173	11.4402	37.5743	31.0825	ti27d10.x1 NCI_CGAP_Kid11 Homo sapiens cDNA clone IMAGE:2131699 3', mRNA sequence.
AV707102	11.9122	11.1332	4.23262	4.04051	pyruvate dehydrogenase kinase, isoenzyme 4
NM_004117	11.098	9.08382	3.14909	3.20978	FK506 binding protein 5
AL556438	10.8823	11.234	4.76979	3.13584	TCDD-inducible poly(ADP-ribose) polymerase
AA404269	8.32833	7.36189	6.22161	5.29344	prickle-like 1 (Drosophila)
AB018580	7.54328	5.37824	4.73597	4.68852	aldo-keto reductase family 1, member C3 (3-alpha hydroxysteroid dehydrogenase, type II)
NM_005461	6.82161	11.6519	15.9795	15.8025	v-maf musculoaponeurotic fibrosarcoma oncogene homolog B (avian)
NM_001993	6.76067	6.38973	20.3246	12.7662	coagulation factor III (thromboplastin, tissue factor)
NM_001992	6.01124	5.99454	4.60847	2.8355	coagulation factor II (thrombin) receptor
BE219979	5.81517	8.06881	12.6158	12.4865	interleukin 20 receptor, alpha
NM_019018	5.05688	4.63394	8.18008	8.4313	hypothetical protein FLJ11127
NM_006096	4.63072	4.3401	10.1886	10.4968	N-myc downstream regulated gene 1
NM_012429	4.41687	4.95134	4.05512	3.75733	SEC14-like 2 (S. cerevisiae)
W86302	4.22187	3.9623	2.58031	2.68272	FK506 binding protein 5
AF288571	4.06927	3.95301	2.90778	3.37958	lymphoid enhancer-binding factor 1
AW135013	4.0047	8.53569	16.3691	13.2769	v-maf musculoaponeurotic fibrosarcoma oncogene homolog B (avian)
BF593382	3.71405	3.52894	2.16298	2.27383	protein kinase, AMP-activated, beta 2 non-catalytic subunit
AF131840	3.61297	4.12697	3.87441	3.13678	SPRY domain-containing SOCS box protein SSB-1
AA721025	3.47178	2.99607	5.58683	3.30486	Homo sapiens transcribed sequence with moderate similarity to protein ref:NP_060265.1 (H.sapiens) hypothetical protein FLJ20378 [Homo sapiens]
AI753747	3.31562	3.23158	2.46167	2.22475	FK506 binding protein 5
N73742	3.31051	3.17778	3.72843	3.45292	Homo sapiens cDNA FLJ42287 fis, clone TLIVE2005866
AA037766	3.26618	2.81267	3.1736	2.55924	Homo sapiens LOC374963 (LOC374963), mRNA
AL357503	3.16935	4.54666	8.3304	8.01538	match: proteins: Tr:Q9UJ12 Tr:O43723 Tr:Q9VZN3; Human DNA sequence from clone RP5-899C14 on chromosome 20 Contains the 3' end of a novel gene, ESTs, STSs and GSSs, complete sequence.
NM_004235	3.05955	4.88967	4.69044	4.83254	Kruppel-like factor 4 (gut)
BI668074	3.05752	4.80766	2.52481	2.36033	603295907F1 NIH_MGC_96 Homo sapiens cDNA clone IMAGE:5315136 5', mRNA sequence.
AL562398	2.82379	2.23874	2.1247	2.13575	AL562398 Homo sapiens NEUROBLASTOMA COT 25-NORMALIZED Homo sapiens cDNA clone CS0DC008YD20 3-PRIME, mRNA sequence.
BG150485	2.78011	2.87781	2.78611	2.0261	solute carrier family 6 (neurotransmitter transporter, taurine), member 6
BF056282	2.77463	2.42636	2.32964	2.18106	chromosome 9 open reading frame 52
BF514079	2.72967	4.33167	8.08625	7.65604	Kruppel-like factor 4 (gut)
NM_014432	2.71669	3.29117	7.70865	7.30782	interleukin 20 receptor, alpha
NM_001995	2.67744	3.13253	2.17259	2.34618	fatty-acid-Coenzyme A ligase, long-chain 2
AA531023	2.6493	2.55096	2.02525	2.22716	hypothetical protein MGC16491
NM_004417	2.62487	3.63831	4.49253	4.78345	dual specificity phosphatase 1
NM_007063	2.53108	2.28968	3.06019	3.25805	TBC1 domain family, member 8 (with GRAM domain)
NM_004566	2.53006	3.88263	2.55996	2.22552	6-phosphofructo-2-kinase/fructose-2,6-biphosphatase 3
AW117383	2.52148	2.28584	2.81922	2.99464	Homo sapiens transcribed sequences
AW028110	2.45649	2.45727	3.68646	3.10324	Homo sapiens mRNA, chromosome 1 specific transcript KIAA0500.
BC033179	2.45095	2.42163	2.6926	2.9054	ATPase, Class I, type 8B, member 3
AI924426	2.40233	2.36407	3.74359	2.31646	elongation factor, RNA polymerase II, 2
NM_018456	2.39085	2.01378	3.27122	3.13774	ELL associated factor 2
T79953	2.21494	2.23168	2.40924	2.30948	yd85c11.s1 Soares fetal liver spleen 1NFLS Homo sapiens cDNA clone IMAGE:115028 3', mRNA sequence.
NM_021122	2.2075	2.42507	3.22096	2.54401	fatty-acid-Coenzyme A ligase, long-chain 2
AW264102	2.15372	2.78036	3.36352	2.85754	hypothetical protein FLJ90022
AU118383	2.15071	2.4223	4.09527	3.53939	DKFZP434D146 protein
AI745624	2.14046	2.03824	3.50607	2.69107	elongation factor, RNA polymerase II, 2
AL034417	2.1122	2.73888	2.22718	2.44529	Human DNA sequence from clone CTA-215D11 on chromosome 1p36.12-36.33, complete sequence.
NM_014338	2.08901	2.27897	3.19984	3.42816	phosphatidylserine decarboxylase
NM_014656	2.07311	2.25024	2.43969	2.28444	KIAA0040 gene product
NM_025106	2.03903	2.20585	3.53137	2.99297	SPRY domain-containing SOCS box protein SSB-1
AI989530	2.03822	2.17028	3.41168	3.09447	DKFZP434D146 protein
NM_024734	2.03266	2.24682	2.36227	2.60658	calmin (calponin-like, transmembrane)
BE965029	2.01698	2.22566	2.90037	2.62475	601658812R1 NIH_MGC_69 Homo sapiens cDNA clone IMAGE:3886131 3', mRNA sequence.
AI858001	2.00673	2.78982	4.64777	4.37111	Cbp/p300-interacting transactivator, with Glu/Asp-rich carboxy-terminal domain, 4
