# Supplementary material for: The progestational and androgenic properties of medroxyprogesterone acetate: gene regulatory overlap with dihydrotestosterone in breast cancer cells
Source: Breast Cancer Res. 2005 Nov 2;7(6):R1036–50. doi: 10.1186/bcr1340 (PMC1410743; doi:10.1186/bcr1340)
Supplement: Additional File 2 — Excel files containing tables showing the genes regulated by DHT and MPA in Y-AR breast cancer cells: A, DHT upregulated; B, MPA 1 μmol/l upregulated; C, MPA 10 nmol/l upregulated; D, DHT downregulated; E, 1 MPA μmol/l downregulated; F, MPA 10 nmol/l downregulated; G, upregulated through AR and PR. [file bcr1340-S2.zip › Additional data 7.xls]

## Sheet: Sheet1
	Table 2A: DHT upregulated genes
Gen Bank Acc#	Fold chg	Description
NM_005627	51.7998	serum/glucocorticoid regulated kinase
D64137	42.517	gb:D64137 /DB_XREF=gi:992945 /FEA=DNA_4 /CNT=2 /TID=Hs.106070.3 /TIER=ConsEnd /STK=0 /UG=Hs.106070 /LL=1028 /UG_GENE=CDKN1C /UG_TITLE=cyclin-dependent kinase inhibitor 1C (p57, Kip2) /DEF=Human KIP2 gene for Cdk-inhibitor p57KIP2, complete cds (exon1-4)
AI985987	33.8746	sodium channel, nonvoltage-gated 1, gamma
AF169312	29.8483	angiopoietin-like 4
R78668	27.8582	cyclin-dependent kinase inhibitor 1C (p57, Kip2)
Y11339	25.4468	sialyltransferase 7 ((alpha-N-acetylneuraminyl-2,3-beta-galactosyl-1,3)-N-acetyl galactosaminide alpha-2,6-sialyltransferase) A
NM_000076	21.224	cyclin-dependent kinase inhibitor 1C (p57, Kip2)
NM_003043	12.4413	solute carrier family 6 (neurotransmitter transporter, taurine), member 6
NM_005461	11.6519	v-maf musculoaponeurotic fibrosarcoma oncogene homolog B (avian)
AI492388	11.4402	ti27d10.x1 NCI_CGAP_Kid11 Homo sapiens cDNA clone IMAGE:2131699 3', mRNA sequence.
AL556438	11.234	TCDD-inducible poly(ADP-ribose) polymerase
AV707102	11.1332	pyruvate dehydrogenase kinase, isoenzyme 4
NM_016109	9.92455	angiopoietin-like 4
BG059633	9.87216	hypothetical protein DKFZp761I1011
X07695	9.65966	keratin 4
AF196571	9.39138	delta-like 1 (Drosophila)
NM_004117	9.08382	FK506 binding protein 5
AL096776	8.8527	gb:AL096776 /DB_XREF=gi:6137005 /FEA=FLmRNA /CNT=155 /TID=Hs.20252.0 /TIER=Stack /STK=72 /UG=Hs.20252 /LL=58480 /UG_GENE=DJ646B12.2 /UG_TITLE=novel Ras family protein /DEF=Human DNA sequence from clone RP4-646B12 on chromosome 1q42.11-42.3. Contains an FTH1 (ferritin, heavy polypeptide 1) (FTHL6) pseudogene, the gene for a novel Ras family protein, ESTs, STSs, GSSs and a putative CpG island /FL=g…
NM_000596	8.67133	insulin-like growth factor binding protein 1
AW135013	8.53569	v-maf musculoaponeurotic fibrosarcoma oncogene homolog B (avian)
BE219979	8.06881	interleukin 20 receptor, alpha
AI332979	7.87427	potassium voltage-gated channel, subfamily G, member 1
NM_002923	7.72231	regulator of G-protein signalling 2, 24kDa
AA701657	7.42252	leukemia inhibitory factor receptor
N33167	7.41496	cyclin-dependent kinase inhibitor 1C (p57, Kip2)
AA404269	7.36189	prickle-like 1 (Drosophila)
NM_002862	6.50268	phosphorylase, glycogen; brain
NM_001993	6.38973	coagulation factor III (thromboplastin, tissue factor)
NM_001992	5.99454	coagulation factor II (thrombin) receptor
AI680541	5.89901	leukemia inhibitory factor receptor
AK025084	5.80747	trinucleotide repeat containing 9
NM_004619	5.79536	TNF receptor-associated factor 5
BC000669	5.39688	spermine oxidase
AB018580	5.37824	aldo-keto reductase family 1, member C3 (3-alpha hydroxysteroid dehydrogenase, type II)
AB050468	4.98879	leucine-rich repeats and immunoglobulin-like domains 1
NM_012429	4.95134	SEC14-like 2 (S. cerevisiae)
NM_004235	4.88967	Kruppel-like factor 4 (gut)
BI668074	4.80766	603295907F1 NIH_MGC_96 Homo sapiens cDNA clone IMAGE:5315136 5', mRNA sequence.
AK027006	4.7861	trinucleotide repeat containing 9
NM_019018	4.63394	hypothetical protein FLJ11127
AL357503	4.54666	match: proteins: Tr:Q9UJ12 Tr:O43723 Tr:Q9VZN3; Human DNA sequence from clone RP5-899C14 on chromosome 20 Contains the 3' end of a novel gene, ESTs, STSs and GSSs, complete sequence.
NM_016354	4.41725	solute carrier organic anion transporter family, member 4A1
NM_006096	4.3401	N-myc downstream regulated gene 1
BF514079	4.33167	Kruppel-like factor 4 (gut)
U80736	4.16843	trinucleotide repeat containing 9
AK022859	4.15724	unc-5 homolog B (C. elegans)
AF131840	4.12697	SPRY domain-containing SOCS box protein SSB-1
AA897516	4.12156	prostaglandin E receptor 4 (subtype EP4)
AA554833	4.04777	microtubule-associated protein 1B
W86302	3.9623	FK506 binding protein 5
AI817041	3.95552	chemokine orphan receptor 1
AF288571	3.95301	lymphoid enhancer-binding factor 1
NM_004566	3.88263	6-phosphofructo-2-kinase/fructose-2,6-biphosphatase 3
NM_002310	3.86004	leukemia inhibitory factor receptor
AW769732	3.82254	paired box gene 2
NM_002228	3.71046	v-jun sarcoma virus 17 oncogene homolog (avian)
NM_004417	3.63831	dual specificity phosphatase 1
R49343	3.58874	SEC14-like 2 (S. cerevisiae)
BF593382	3.52894	protein kinase, AMP-activated, beta 2 non-catalytic subunit
AA218868	3.52044	zr01g01.s1 Stratagene NT2 neuronal precursor 937230 Homo sapiens cDNA clone IMAGE:650256 3', mRNA sequence.
AL552001	3.47659	protein kinase, AMP-activated, beta 2 non-catalytic subunit
NM_021127	3.33188	phorbol-12-myristate-13-acetate-induced protein 1
NM_014432	3.29117	interleukin 20 receptor, alpha
AI928242	3.23834	LBP protein; likely ortholog of mouse CRTR-1
AI753747	3.23158	FK506 binding protein 5
N73742	3.17778	Homo sapiens cDNA FLJ42287 fis, clone TLIVE2005866
AK000680	3.1777	phosphoprotein associated with glycosphingolipid-enriched microdomains
NM_001995	3.13253	fatty-acid-Coenzyme A ligase, long-chain 2
AL041124	3.12162	hypothetical protein PP1665
AK092849	3.11846	hypothetical protein DKFZp564J047
AA622392	3.09708	hypothetical protein MGC4309
NM_153608	3.07733	hypothetical protein MGC17986
BC031944	3.03489	Homo sapiens, Similar to hypothetical protein PRO2852, clone IMAGE:4837965, mRNA
AF318359	3.01388	KIAA1554 protein
AK026748	3.00673	hypothetical protein DKFZP761M1511
BU789637	3.00148	Homo sapiens cDNA FLJ33848 fis, clone CTONG2005567.
AA721025	2.99607	Homo sapiens transcribed sequence with moderate similarity to protein ref:NP_060265.1 (H.sapiens) hypothetical protein FLJ20378 [Homo sapiens]
AB020668	2.98783	Rho family guanine-nucleotide exchange factor
NM_001924	2.98459	growth arrest and DNA-damage-inducible, alpha
NM_024636	2.97428	likely ortholog of mouse tumor necrosis-alpha-induced adipose-related protein
BG491844	2.97362	v-jun sarcoma virus 17 oncogene homolog (avian)
NM_001874	2.9699	carboxypeptidase M
N36408	2.95868	FOS-like antigen 2
AW592684	2.91532	leukemia inhibitory factor receptor
AA042983	2.91501	Homo sapiens cDNA FLJ42435 fis, clone BLADE2006849
BF732919	2.88988	Homo sapiens cDNA clone IMAGE:4025174, partial cds
BG150485	2.87781	solute carrier family 6 (neurotransmitter transporter, taurine), member 6
AA573217	2.8673	chromodomain helicase DNA binding protein 1-like
AI798863	2.86686	fibroblast growth factor 18
U16120	2.85223	solute carrier family 6 (neurotransmitter transporter, taurine), member 6
NM_024111	2.82075	hypothetical protein MGC4504
NM_001438	2.81965	estrogen-related receptor gamma
AA037766	2.81267	Homo sapiens LOC374963 (LOC374963), mRNA
NM_015833	2.79735	adenosine deaminase, RNA-specific, B1 (RED1 homolog rat)
AI858001	2.78982	Cbp/p300-interacting transactivator, with Glu/Asp-rich carboxy-terminal domain, 4
NM_030751	2.7867	transcription factor 8 (represses interleukin 2 expression)
BE348597	2.78388	hypothetical protein MGC33365
AW264102	2.78036	hypothetical protein FLJ90022
AA780067	2.7714	heparan sulfate (glucosamine) 3-O-sulfotransferase 3B1
AI553933	2.76483	solute carrier family 30 (zinc transporter), member 1
AL034417	2.73888	Human DNA sequence from clone CTA-215D11 on chromosome 1p36.12-36.33, complete sequence.
NM_002612	2.68786	pyruvate dehydrogenase kinase, isoenzyme 4
NM_003452	2.68708	zinc finger protein 189
AI857639	2.66622	phorbol-12-myristate-13-acetate-induced protein 1
NM_001674	2.64427	activating transcription factor 3
BU683415	2.64297	UI-CF-EC1-ace-p-13-0-UI.s1 UI-CF-EC1 Homo sapiens cDNA clone UI-CF-EC1-ace-p-13-0-UI 3', mRNA sequence.
AA206141	2.63108	prickle-like 1 (Drosophila)
D43968	2.61485	runt-related transcription factor 1 (acute myeloid leukemia 1; aml1 oncogene)
AA705029	2.61166	Homo sapiens transcribed sequence with strong similarity to protein pdb:1BGM (E. coli) O Chain O, Beta-Galactosidase (Chains I-P)
AI611074	2.60185	Homo sapiens transcribed sequences
BF060783	2.58301	distal-less homeo box 1
AI967987	2.5637	hypothetical protein FLJ33516
AI469884	2.56331	carboxypeptidase M
BE878495	2.56064	carboxypeptidase M
AF133298	2.55669	cytochrome P450, family 4, subfamily F, polypeptide 8
AA531023	2.55096	hypothetical protein MGC16491
AI263909	2.54196	ras homolog gene family, member B
AA928939	2.54053	hypothetical protein DKFZp434P0111
AV704132	2.5166	cytoplasmic polyadenylation element binding protein 4
NM_003655	2.50314	chromobox homolog 4 (Pc class homolog, Drosophila)
U04628	2.49508	78 kDa gastrin binding protein; similar to SwissProt Accession Number P21177: E. coli fatty acid oxidation complex alpha subunit; Human 78 kDa gastrin binding protein GBP gene, complete cds.
NM_024830	2.49376	hypothetical protein FLJ12443
AI216567	2.49355	Homo sapiens transcribed sequence with weak similarity to protein ref:NP_038603.1 (M.musculus) L1 repeat, Tf subfamily, member 23 [Mus musculus]
NM_002522	2.48642	neuronal pentraxin I
AI038059	2.47435	deiodinase, iodothyronine, type II
BF063657	2.47373	Homo sapiens transcribed sequences
AV726673	2.47292	thrombospondin 1
AW028110	2.45727	Homo sapiens mRNA, chromosome 1 specific transcript KIAA0500.
AV655640	2.45077	KIAA0146 protein
NM_001206	2.43871	basic transcription element binding protein 1
NM_001554	2.4338	cysteine-rich, angiogenic inducer, 61
BF056282	2.42636	chromosome 9 open reading frame 52
NM_021122	2.42507	fatty-acid-Coenzyme A ligase, long-chain 2
AU118383	2.4223	DKFZP434D146 protein
BC033179	2.42163	ATPase, Class I, type 8B, member 3
AI027957	2.42035	Homo sapiens cDNA FLJ43774 fis, clone TESTI2050137, moderately similar to SHC transforming protein
NM_007246	2.41849	kelch-like 2, Mayven (Drosophila)
AA650281	2.39125	likely ortholog of mouse tumor necrosis-alpha-induced adipose-related protein
AL516854	2.38814	putative translation initiation factor
AI677701	2.38478	RNA-binding region (RNP1, RRM) containing 6
4860471_RC	2.38078	Cluster Incl. AA813332:ai81a12.s1 Homo sapiens cDNA, 3 end /clone=1377214 /clone_end=3' /gb=AA813332 /gi=2883317 /ug=Hs.93836 /len=536
NM_003082	2.37948	small nuclear RNA activating complex, polypeptide 1, 43kDa
NM_002031	2.37566	fyn-related kinase
NM_153608	2.36592	hypothetical protein MGC17986
AI924426	2.36407	elongation factor, RNA polymerase II, 2
AL512729	2.36267	Homo sapiens cDNA FLJ26744 fis, clone PRS01059
4922580_RC	2.35933	Cluster Incl. AL041124:DKFZp434D0316_s1 Homo sapiens cDNA, 3 end /clone=DKFZp434D0316 /clone_end=3' /gb=AL041124 /gi=5410060 /ug=Hs.6748 /len=719
AF305083	2.34793	fucosyltransferase 4 (alpha (1,3) fucosyltransferase, myeloid-specific)
AF113128	2.34123	steroid-5-alpha-reductase, alpha polypeptide 1 (3-oxo-5 alpha-steroid delta 4-dehydrogenase alpha 1)
BE965029	2.33787	601658812R1 NIH_MGC_69 Homo sapiens cDNA clone IMAGE:3886131 3', mRNA sequence.
AW975050	2.31859	hypothetical protein FLJ31568
NM_004972	2.30405	Janus kinase 2 (a protein tyrosine kinase)
AW069729	2.2962	hypothetical protein FLJ23751
NM_014945	2.29533	KIAA0843 protein
NM_014751	2.29144	metastasis suppressor 1
NM_007063	2.28968	TBC1 domain family, member 8 (with GRAM domain)
AW117383	2.28584	Homo sapiens transcribed sequences
AI363213	2.2856	KIAA0146 protein
NM_000717	2.28516	carbonic anhydrase IV
BE620832	2.28351	cytoplasmic polyadenylation element binding protein 4
NM_014338	2.27897	phosphatidylserine decarboxylase
AA731688	2.27243	Homo sapiens transcribed sequence with weak similarity to protein sp:P23963 (H.sapiens) ALUE_HUMAN !!!! ALU CLASS E WARNING ENTRY !!!!
AL137616	2.26843	Homo sapiens LOC374841 (LOC374841), mRNA
NM_020215	2.26279	chromosome 14 open reading frame 132
BF674052	2.2599	likely ortholog of rat vacuole membrane protein 1
BF969254	2.25517	hypothetical protein MGC15606
NM_014656	2.25024	KIAA0040 gene product
NM_022767	2.24941	hypothetical protein FLJ12484
NM_024734	2.24682	calmin (calponin-like, transmembrane)
AL562398	2.23874	AL562398 Homo sapiens NEUROBLASTOMA COT 25-NORMALIZED Homo sapiens cDNA clone CS0DC008YD20 3-PRIME, mRNA sequence.
AA778643	2.23818	chromosome 6 open reading frame 81
AI025519	2.23595	solute carrier family 26 (sulfate transporter), member 2
T79953	2.23168	yd85c11.s1 Soares fetal liver spleen 1NFLS Homo sapiens cDNA clone IMAGE:115028 3', mRNA sequence.
AL831867	2.22796	Homo sapiens mRNA; cDNA DKFZp761O2417 (from clone DKFZp761O2417).
BE965029	2.22566	601658812R1 NIH_MGC_69 Homo sapiens cDNA clone IMAGE:3886131 3', mRNA sequence.
BC038422	2.21984	hypothetical protein FLJ25270
AF308601	2.21792	Notch homolog 2 (Drosophila)
NM_006226	2.20774	phospholipase C-like 1
AL523076	2.20716	microtubule-associated protein 1B
NM_025106	2.20585	SPRY domain-containing SOCS box protein SSB-1
NM_004915	2.20129	ATP-binding cassette, sub-family G (WHITE), member 1
D43967	2.19965	runt-related transcription factor 1 (acute myeloid leukemia 1; aml1 oncogene)
AI972416	2.19293	solute carrier family 30 (zinc transporter), member 1
AA143793	2.19022	Rab coupling protein
NM_025151	2.17951	Rab coupling protein
AW014593	2.17696	guanylate binding protein 1, interferon-inducible, 67kDa
AI989530	2.17028	DKFZP434D146 protein
AA019836	2.16429	hypothetical protein MGC33382
AF001362	2.15447	Janus kinase 2 (a protein tyrosine kinase)
AW340311	2.15265	frizzled homolog 8 (Drosophila)
AI349506	2.15025	chromosome 18 open reading frame 1
AI424243	2.14278	signal peptide, CUB domain, EGF-like 2
NM_006103	2.13801	WAP four-disulfide core domain 2
BF939317	2.13377	Homo sapiens cDNA FLJ41603 fis, clone CTONG3000657
NM_014705	2.12728	dedicator of cytokinesis 4
NM_003407	2.12466	zinc finger protein 36, C3H type, homolog (mouse)
AV704183	2.12048	hypothetical protein FLJ30999
NM_023112	2.11693	chromosome 14 open reading frame 137
AW269834	2.10656	phosphodiesterase 7A
BF126155	2.10545	S100 calcium binding protein A10 (annexin II ligand, calpactin I, light polypeptide (p11))
BG403660	2.0979	heat shock 105kDa/110kDa protein 1
D83778	2.09505	KIAA0194 protein
AA228366	2.09133	Homo sapiens transcribed sequences
AW629289	2.08301	Homo sapiens transcribed sequence with weak similarity to protein ref:NP_060312.1 (H.sapiens) hypothetical protein FLJ20489 [Homo sapiens]
M58596	2.08164	fucosyltransferase 4 (alpha (1,3) fucosyltransferase, myeloid-specific)
U67932	2.08028	phosphodiesterase 7A
AU159446	2.07558	Homo sapiens cDNA FLJ12275 fis, clone MAMMA1001686.
BG250721	2.07412	602363024F1 NIH_MGC_90 Homo sapiens cDNA clone IMAGE:4471541 5', mRNA sequence.
N53564	2.06948	cytoplasmic polyadenylation element binding protein 4
NM_005399	2.06881	protein kinase, AMP-activated, beta 2 non-catalytic subunit
NM_018371	2.06705	chondroitin beta1,4 N-acetylgalactosaminyltransferase
NM_001174	2.06495	Rho GTPase activating protein 6
NM_005195	2.0578	KIAA0146 protein
BE778059	2.05733	zinc finger protein 67 homolog (mouse)
AL572488	2.05257	Homo sapiens clone DNA26288 WLRW300 (UNQ300) mRNA, complete cds
AI670862	2.04652	FOS-like antigen 2
U34919	2.04623	ATP-binding cassette, sub-family G (WHITE), member 1
BG290193	2.04565	hypothetical protein FLJ14299
AI962439	2.04455	Homo sapiens transcribed sequence with weak similarity to protein ref:NP_003658.1 (H.sapiens) G protein-coupled receptor 49; G protein-coupled receptor 67; orphan G protein-coupled receptor HG38 [Homo sapiens]
AV721528	2.04264	Homo sapiens, clone IMAGE:4401795, mRNA
AI745624	2.03824	elongation factor, RNA polymerase II, 2
AL558479	2.03814	Thy-1 cell surface antigen
AW118862	2.03275	ras responsive element binding protein 1
AA736452	2.02745	hypothetical protein FLJ32029
BF591556	2.02547	ras responsive element binding protein 1
AV700696	2.01542	HSPCO34 protein
AB051489	2.01495	zinc finger protein 451
AU152583	2.01488	synovial sarcoma, X breakpoint 2 interacting protein
AI718385	2.01486	solute carrier family 26 (sulfate transporter), member 2
NM_018456	2.01378	ELL associated factor 2
AI684760	2.00143	Homo sapiens cDNA FLJ42532 fis, clone BRACE3003004
