# Supplementary material for: The progestational and androgenic properties of medroxyprogesterone acetate: gene regulatory overlap with dihydrotestosterone in breast cancer cells
Source: Breast Cancer Res. 2005 Nov 2;7(6):R1036–50. doi: 10.1186/bcr1340 (PMC1410743; doi:10.1186/bcr1340)
Supplement: Additional File 2 — Excel files containing tables showing the genes regulated by DHT and MPA in Y-AR breast cancer cells: A, DHT upregulated; B, MPA 1 μmol/l upregulated; C, MPA 10 nmol/l upregulated; D, DHT downregulated; E, 1 MPA μmol/l downregulated; F, MPA 10 nmol/l downregulated; G, upregulated through AR and PR. [file bcr1340-S2.zip › Additional data 8.xls]

## Sheet: Sheet1
	Table 2B: MPA 1uM upregulated
Gen Bank Acc#	Fold chg	Description
NM_005627	65.6282	serum/glucocorticoid regulated kinase
AI985987	26.1334	sodium channel, nonvoltage-gated 1, gamma
AI492388	23.939	ti27d10.x1 NCI_CGAP_Kid11 Homo sapiens cDNA clone IMAGE:2131699 3', mRNA sequence.
BE222843	21.083	Homo sapiens transcribed sequences
4855867_RC	19.7153	Cluster Incl. N74607:za55a01.s1 Homo sapiens cDNA, 3 end /clone=IMAGE-296424 /clone_end=3' /gb=N74607 /gi=1231892 /ug=Hs.234642 /len=487
NM_002923	15.4888	regulator of G-protein signalling 2, 24kDa
BG059633	15.2848	hypothetical protein DKFZp761I1011
NM_003970	14.7032	myomesin (M-protein) 2, 165kDa
NM_006931	14.3944	solute carrier family 2 (facilitated glucose transporter), member 3
NM_004117	11.9548	FK506 binding protein 5
AL556438	11.9439	TCDD-inducible poly(ADP-ribose) polymerase
AV707102	11.825	pyruvate dehydrogenase kinase, isoenzyme 4
NM_003043	11.4243	solute carrier family 6 (neurotransmitter transporter, taurine), member 6
AI332979	8.75866	potassium voltage-gated channel, subfamily G, member 1
AL096776	8.02973	gb:AL096776 /DB_XREF=gi:6137005 /FEA=FLmRNA /CNT=155 /TID=Hs.20252.0 /TIER=Stack /STK=72 /UG=Hs.20252 /LL=58480 /UG_GENE=DJ646B12.2 /UG_TITLE=novel Ras family protein /DEF=Human DNA sequence from clone RP4-646B12 on chromosome 1q42.11-42.3. Contains an FTH1 (ferritin, heavy polypeptide 1) (FTHL6) pseudogene, the gene for a novel Ras family protein, ESTs, STSs, GSSs and a putative CpG island /FL=g…
AA404269	7.84961	prickle-like 1 (Drosophila)
NM_000596	7.56258	insulin-like growth factor binding protein 1
AB018580	7.0942	aldo-keto reductase family 1, member C3 (3-alpha hydroxysteroid dehydrogenase, type II)
NM_005461	6.70899	v-maf musculoaponeurotic fibrosarcoma oncogene homolog B (avian)
NM_001993	6.68975	coagulation factor III (thromboplastin, tissue factor)
NM_001992	6.08323	coagulation factor II (thrombin) receptor
AL049977	6.01858	claudin 8
AF196571	5.90982	delta-like 1 (Drosophila)
N51717	5.8287	KIAA1145 protein
BE219979	5.76179	interleukin 20 receptor, alpha
X07695	5.75146	keratin 4
AI935644	5.44927	solute carrier family 37 (glycerol-3-phosphate transporter), member 2
NM_004619	5.42856	TNF receptor-associated factor 5
NM_145000	5.39775	hypothetical protein FLJ25422
AB050468	5.28952	leucine-rich repeats and immunoglobulin-like domains 1
AA701657	5.27681	leukemia inhibitory factor receptor
NM_016109	5.16092	angiopoietin-like 4
NM_005938	5.11947	myeloid/lymphoid or mixed-lineage leukemia (trithorax homolog, Drosophila); translocated to, 7
NM_012429	4.87652	SEC14-like 2 (S. cerevisiae)
NM_006096	4.78369	N-myc downstream regulated gene 1
NM_019018	4.67652	hypothetical protein FLJ11127
AW769732	4.65577	paired box gene 2
W86302	4.44522	FK506 binding protein 5
BC000669	4.43261	spermine oxidase
AI680541	4.28545	leukemia inhibitory factor receptor
AW135013	4.04981	v-maf musculoaponeurotic fibrosarcoma oncogene homolog B (avian)
NM_021127	4.04045	phorbol-12-myristate-13-acetate-induced protein 1
AF288571	3.94099	lymphoid enhancer-binding factor 1
NM_003063	3.90071	sarcolipin
BC031944	3.74517	Homo sapiens, Similar to hypothetical protein PRO2852, clone IMAGE:4837965, mRNA
AA037766	3.72827	Homo sapiens LOC374963 (LOC374963), mRNA
AF131840	3.68228	SPRY domain-containing SOCS box protein SSB-1
NM_024636	3.67674	likely ortholog of mouse tumor necrosis-alpha-induced adipose-related protein
AA897516	3.65129	prostaglandin E receptor 4 (subtype EP4)
BF593382	3.6023	protein kinase, AMP-activated, beta 2 non-catalytic subunit
AL574184	3.58824	AL574184 Homo sapiens PLACENTA COT 25-NORMALIZED Homo sapiens cDNA clone CS0DI039YJ22 3-PRIME, mRNA sequence.
AL552001	3.5275	protein kinase, AMP-activated, beta 2 non-catalytic subunit
BE348597	3.50517	hypothetical protein MGC33365
NM_016354	3.47929	solute carrier organic anion transporter family, member 4A1
AA721025	3.47502	Homo sapiens transcribed sequence with moderate similarity to protein ref:NP_060265.1 (H.sapiens) hypothetical protein FLJ20378 [Homo sapiens]
AI798863	3.45146	fibroblast growth factor 18
AI753747	3.43279	FK506 binding protein 5
AA206141	3.4307	prickle-like 1 (Drosophila)
AK026748	3.33429	hypothetical protein DKFZP761M1511
BI668074	3.28706	603295907F1 NIH_MGC_96 Homo sapiens cDNA clone IMAGE:5315136 5', mRNA sequence.
NM_001206	3.2668	basic transcription element binding protein 1
N73742	3.26233	Homo sapiens cDNA FLJ42287 fis, clone TLIVE2005866
AI857639	3.23565	phorbol-12-myristate-13-acetate-induced protein 1
NM_000860	3.08356	hydroxyprostaglandin dehydrogenase 15-(NAD)
NM_014945	3.04988	KIAA0843 protein
AI611074	3.04604	Homo sapiens transcribed sequences
NM_019607	3.04271	hypothetical protein FLJ11267
AA928939	3.03328	hypothetical protein DKFZp434P0111
D43968	3.01428	runt-related transcription factor 1 (acute myeloid leukemia 1; aml1 oncogene)
NM_000165	3.00468	gap junction protein, alpha 1, 43kDa (connexin 43)
AL562398	2.99615	AL562398 Homo sapiens NEUROBLASTOMA COT 25-NORMALIZED Homo sapiens cDNA clone CS0DC008YD20 3-PRIME, mRNA sequence.
U31737	2.99125	hypoxanthine phosphoribosyltransferase 1 (Lesch-Nyhan syndrome)
AK000680	2.97389	phosphoprotein associated with glycosphingolipid-enriched microdomains
BF681305	2.9653	602155585F1 NIH_MGC_83 Homo sapiens cDNA clone IMAGE:4296668 5', mRNA sequence.
NM_002310	2.95234	leukemia inhibitory factor receptor
BG150485	2.92334	solute carrier family 6 (neurotransmitter transporter, taurine), member 6
AL357503	2.88618	match: proteins: Tr:Q9UJ12 Tr:O43723 Tr:Q9VZN3; Human DNA sequence from clone RP5-899C14 on chromosome 20 Contains the 3' end of a novel gene, ESTs, STSs and GSSs, complete sequence.
U16120	2.88604	solute carrier family 6 (neurotransmitter transporter, taurine), member 6
U80736	2.8747	trinucleotide repeat containing 9
NM_002612	2.86526	pyruvate dehydrogenase kinase, isoenzyme 4
AI670824	2.85816	Homo sapiens, clone IMAGE:3901628, mRNA
NM_004235	2.85163	Kruppel-like factor 4 (gut)
NM_001174	2.83843	Rho GTPase activating protein 6
AA531023	2.80419	hypothetical protein MGC16491
BF514079	2.79065	Kruppel-like factor 4 (gut)
AK025084	2.78576	trinucleotide repeat containing 9
NM_003452	2.76915	zinc finger protein 189
AV704132	2.73239	cytoplasmic polyadenylation element binding protein 4
AU145309	2.72729	papilin, proteoglycan-like sulfated glycoprotein
NM_006103	2.72323	WAP four-disulfide core domain 2
AW117383	2.71679	Homo sapiens transcribed sequences
AI967987	2.71147	hypothetical protein FLJ33516
AA705029	2.71032	Homo sapiens transcribed sequence with strong similarity to protein pdb:1BGM (E. coli) O Chain O, Beta-Galactosidase (Chains I-P)
NM_001995	2.68947	fatty-acid-Coenzyme A ligase, long-chain 2
AW081657	2.68253	Homo sapiens cDNA FLJ36641 fis, clone TRACH2019154.
AI553933	2.67349	solute carrier family 30 (zinc transporter), member 1
AI677701	2.66438	RNA-binding region (RNP1, RRM) containing 6
NM_024830	2.65189	hypothetical protein FLJ12443
AI038059	2.64814	deiodinase, iodothyronine, type II
L16895	2.64091	Human lysyl oxidase (LOX) gene, exon 7.
AF133298	2.6236	cytochrome P450, family 4, subfamily F, polypeptide 8
BE878495	2.61629	carboxypeptidase M
BU789637	2.61068	Homo sapiens cDNA FLJ33848 fis, clone CTONG2005567.
NM_014432	2.60668	interleukin 20 receptor, alpha
NM_004566	2.5746	6-phosphofructo-2-kinase/fructose-2,6-biphosphatase 3
NM_004417	2.57317	dual specificity phosphatase 1
NM_001874	2.55813	carboxypeptidase M
NM_153608	2.55513	hypothetical protein MGC17986
BE620832	2.55469	cytoplasmic polyadenylation element binding protein 4
AK026415	2.54642	chimerin (chimaerin) 2
NM_002031	2.5357	fyn-related kinase
NM_018456	2.53444	ELL associated factor 2
BC002724	2.51029	synonym: FLJ10931; Homo sapiens sorting nexin 5, mRNA (cDNA clone IMAGE:3629947), complete cds.
NM_005399	2.49478	protein kinase, AMP-activated, beta 2 non-catalytic subunit
BF939317	2.4806	Homo sapiens cDNA FLJ41603 fis, clone CTONG3000657
AW001030	2.4769	chromosome 9 open reading frame 52
BF060783	2.46768	distal-less homeo box 1
NM_001438	2.46292	estrogen-related receptor gamma
NM_014705	2.45905	dedicator of cytokinesis 4
AA573217	2.44652	chromodomain helicase DNA binding protein 1-like
AL040935	2.39949	hypothetical protein FLJ33957
BE883167	2.39762	601508486F1 NIH_MGC_71 Homo sapiens cDNA clone IMAGE:3910053 5', mRNA sequence.
BF056282	2.38919	chromosome 9 open reading frame 52
J05594	2.38711	hydroxyprostaglandin dehydrogenase 15-(NAD)
BF732919	2.37463	Homo sapiens cDNA clone IMAGE:4025174, partial cds
AW592684	2.35329	leukemia inhibitory factor receptor
NM_000607	2.35246	orosomucoid 1
NM_002228	2.35214	v-jun sarcoma virus 17 oncogene homolog (avian)
BU683415	2.33417	UI-CF-EC1-ace-p-13-0-UI.s1 UI-CF-EC1 Homo sapiens cDNA clone UI-CF-EC1-ace-p-13-0-UI 3', mRNA sequence.
AI924426	2.33238	elongation factor, RNA polymerase II, 2
AA650281	2.32101	likely ortholog of mouse tumor necrosis-alpha-induced adipose-related protein
NM_021122	2.31021	fatty-acid-Coenzyme A ligase, long-chain 2
NM_007063	2.30435	TBC1 domain family, member 8 (with GRAM domain)
NM_002736	2.30239	protein kinase, cAMP-dependent, regulatory, type II, beta
NM_004972	2.29481	Janus kinase 2 (a protein tyrosine kinase)
T79953	2.29217	yd85c11.s1 Soares fetal liver spleen 1NFLS Homo sapiens cDNA clone IMAGE:115028 3', mRNA sequence.
NM_002522	2.28695	neuronal pentraxin I
AK027006	2.28356	trinucleotide repeat containing 9
NM_003877	2.27226	suppressor of cytokine signaling 2
N53564	2.27188	cytoplasmic polyadenylation element binding protein 4
AA042983	2.24249	Homo sapiens cDNA FLJ42435 fis, clone BLADE2006849
AW028110	2.24048	Homo sapiens mRNA, chromosome 1 specific transcript KIAA0500.
BC033179	2.23907	ATPase, Class I, type 8B, member 3
AA772278	2.23405	cytoplasmic polyadenylation element binding protein 4
AA581439	2.23286	hypothetical protein FLJ11127
BG403660	2.23035	heat shock 105kDa/110kDa protein 1
NM_025106	2.21908	SPRY domain-containing SOCS box protein SSB-1
AV726673	2.21353	thrombospondin 1
NM_014656	2.21247	KIAA0040 gene product
AA083478	2.20888	tripartite motif-containing 22
AA532745	2.20368	Homo sapiens cDNA FLJ37778 fis, clone BRHIP2026557.
AF086476	2.20337	Homo sapiens full length insert cDNA clone ZD88F12
AL034417	2.20165	Human DNA sequence from clone CTA-215D11 on chromosome 1p36.12-36.33, complete sequence.
AI745624	2.20138	elongation factor, RNA polymerase II, 2
D43967	2.1936	runt-related transcription factor 1 (acute myeloid leukemia 1; aml1 oncogene)
NM_002616	2.19112	period homolog 1 (Drosophila)
NM_173594	2.18908	Homo sapiens hypothetical protein FLJ25613 (FLJ25613), mRNA.
AV655640	2.17534	KIAA0146 protein
AI972416	2.17095	solute carrier family 30 (zinc transporter), member 1
AA778643	2.17	chromosome 6 open reading frame 81
AI417756	2.16663	Homo sapiens transcribed sequence with strong similarity to protein ref:NP_056385.1 (H.sapiens) autism-related protein 1 [Homo sapiens]
CA442342	2.16567	Homo sapiens, clone IMAGE:5288686, mRNA
BF196963	2.14031	Homo sapiens transcribed sequence with weak similarity to protein sp:P39188 (H.sapiens) ALU1_HUMAN Alu subfamily J sequence contamination warning entry
AI803010	2.12733	Homo sapiens, clone IMAGE:5301910, mRNA
NM_024734	2.1232	calmin (calponin-like, transmembrane)
AI263909	2.11637	ras homolog gene family, member B
AF308601	2.10212	Notch homolog 2 (Drosophila)
AF305083	2.09659	fucosyltransferase 4 (alpha (1,3) fucosyltransferase, myeloid-specific)
AA143793	2.09622	Rab coupling protein
AK055144	2.08975	Homo sapiens cDNA FLJ30582 fis, clone BRAWH2007308.
NM_003082	2.08803	small nuclear RNA activating complex, polypeptide 1, 43kDa
NM_153608	2.08745	hypothetical protein MGC17986
BE965029	2.08544	601658812R1 NIH_MGC_69 Homo sapiens cDNA clone IMAGE:3886131 3', mRNA sequence.
AW663908	2.08305	carboxypeptidase M
AW770245	2.07967	Homo sapiens transcribed sequence with weak similarity to protein ref:NP_060190.1 (H.sapiens) hypothetical protein FLJ20234 [Homo sapiens]
NM_004694	2.07877	solute carrier family 16 (monocarboxylic acid transporters), member 6
AI682088	2.07331	holocarboxylase synthetase (biotin-[proprionyl-Coenzyme A-carboxylase (ATP-hydrolysing)] ligase)
AI858001	2.0727	Cbp/p300-interacting transactivator, with Glu/Asp-rich carboxy-terminal domain, 4
AA668261	2.07114	Homo sapiens transcribed sequences
AU144005	2.06911	Homo sapiens cDNA FLJ11397 fis, clone HEMBA1000622.
NM_003246	2.06879	thrombospondin 1
AW264102	2.06726	hypothetical protein FLJ90022
AI453203	2.06606	hypothetical protein FLJ30596
NM_018371	2.05841	chondroitin beta1,4 N-acetylgalactosaminyltransferase
AF113128	2.05837	steroid-5-alpha-reductase, alpha polypeptide 1 (3-oxo-5 alpha-steroid delta 4-dehydrogenase alpha 1)
AA622392	2.05553	hypothetical protein MGC4309
AV704183	2.05521	hypothetical protein FLJ30999
AI277617	2.05223	FGD1 family, member 4
AL512737	2.04551	chromosome 6 open reading frame 85
BG165833	2.04149	fatty acid desaturase 1
AI027957	2.03854	Homo sapiens cDNA FLJ43774 fis, clone TESTI2050137, moderately similar to SHC transforming protein
NM_025151	2.03805	Rab coupling protein
AF118072	2.03274	Homo sapiens PRO1716 mRNA, complete cds
NM_024814	2.03183	Cas-Br-M (murine) ecotropic retroviral transforming sequence-like 1
BG491844	2.02692	v-jun sarcoma virus 17 oncogene homolog (avian)
AL036450	2.02426	KIAA0924 protein
BE965029	2.0192	601658812R1 NIH_MGC_69 Homo sapiens cDNA clone IMAGE:3886131 3', mRNA sequence.
AF127481	2.01725	normal LBC; an alternative 5' translation initiation start site exists upstream of the start site denoted in this sequence; alternative 5' spliced proto-Lbc mRNAs are commonly observed in human skeletal muscle, as well as in other human tissues; Homo sapiens non-ocogenic Rho GTPase-specific GTP exchange factor (proto-LBC) mRNA, complete cds.
AL041124	2.01342	hypothetical protein PP1665
T56980	2.01234	ya84a05.s2 Stratagene fetal spleen (#937205) Homo sapiens cDNA clone IMAGE:68336 3', mRNA sequence.
AU118383	2.01188	DKFZP434D146 protein
AK000106	2.00867	Homo sapiens cDNA FLJ20099 fis, clone COL04544
