# Supplementary material for: The progestational and androgenic properties of medroxyprogesterone acetate: gene regulatory overlap with dihydrotestosterone in breast cancer cells
Source: Breast Cancer Res. 2005 Nov 2;7(6):R1036–50. doi: 10.1186/bcr1340 (PMC1410743; doi:10.1186/bcr1340)
Supplement: Additional File 2 — Excel files containing tables showing the genes regulated by DHT and MPA in Y-AR breast cancer cells: A, DHT upregulated; B, MPA 1 μmol/l upregulated; C, MPA 10 nmol/l upregulated; D, DHT downregulated; E, 1 MPA μmol/l downregulated; F, MPA 10 nmol/l downregulated; G, upregulated through AR and PR. [file bcr1340-S2.zip › Additional data 9.xls]

## Sheet: Sheet1
	Table 2C: MPA 10nM upregulated
Gen Bank Acc#	Fold chg	Description
NM_005627	67.5269	serum/glucocorticoid regulated kinase
AI985987	31.448	sodium channel, nonvoltage-gated 1, gamma
AI492388	26.173	ti27d10.x1 NCI_CGAP_Kid11 Homo sapiens cDNA clone IMAGE:2131699 3', mRNA sequence.
BE222843	22.1956	Homo sapiens transcribed sequences
4855867_RC	20.993	Cluster Incl. N74607:za55a01.s1 Homo sapiens cDNA, 3 end /clone=IMAGE-296424 /clone_end=3' /gb=N74607 /gi=1231892 /ug=Hs.234642 /len=487
BG059633	16.4583	hypothetical protein DKFZp761I1011
NM_003970	15.8991	myomesin (M-protein) 2, 165kDa
NM_002923	13.8599	regulator of G-protein signalling 2, 24kDa
AF169312	13.4835	angiopoietin-like 4
NM_006931	12.1071	solute carrier family 2 (facilitated glucose transporter), member 3
AV707102	11.9122	pyruvate dehydrogenase kinase, isoenzyme 4
NM_004117	11.098	FK506 binding protein 5
NM_003043	10.8977	solute carrier family 6 (neurotransmitter transporter, taurine), member 6
AL556438	10.8823	TCDD-inducible poly(ADP-ribose) polymerase
AL096776	8.753	gb:AL096776 /DB_XREF=gi:6137005 /FEA=FLmRNA /CNT=155 /TID=Hs.20252.0 /TIER=Stack /STK=72 /UG=Hs.20252 /LL=58480 /UG_GENE=DJ646B12.2 /UG_TITLE=novel Ras family protein /DEF=Human DNA sequence from clone RP4-646B12 on chromosome 1q42.11-42.3. Contains an FTH1 (ferritin, heavy polypeptide 1) (FTHL6) pseudogene, the gene for a novel Ras family protein, ESTs, STSs, GSSs and a putative CpG island /FL=g…
AA404269	8.32833	prickle-like 1 (Drosophila)
AI332979	7.94982	potassium voltage-gated channel, subfamily G, member 1
AB018580	7.54328	aldo-keto reductase family 1, member C3 (3-alpha hydroxysteroid dehydrogenase, type II)
N51717	7.37283	KIAA1145 protein
NM_005461	6.82161	v-maf musculoaponeurotic fibrosarcoma oncogene homolog B (avian)
NM_001993	6.76067	coagulation factor III (thromboplastin, tissue factor)
NM_145000	6.63674	hypothetical protein FLJ25422
AL049977	6.07197	claudin 8
NM_001992	6.01124	coagulation factor II (thrombin) receptor
U53506	5.92455	deiodinase, iodothyronine, type II
NM_000596	5.91987	insulin-like growth factor binding protein 1
BE219979	5.81517	interleukin 20 receptor, alpha
AI935644	5.5149	solute carrier family 37 (glycerol-3-phosphate transporter), member 2
AF196571	5.36813	delta-like 1 (Drosophila)
X07695	5.15897	keratin 4
NM_019018	5.05688	hypothetical protein FLJ11127
NM_004619	5.01839	TNF receptor-associated factor 5
AA701657	5.00671	leukemia inhibitory factor receptor
NM_016109	4.75443	angiopoietin-like 4
NM_006096	4.63072	N-myc downstream regulated gene 1
AB050468	4.51651	leucine-rich repeats and immunoglobulin-like domains 1
BC000669	4.43239	spermine oxidase
NM_012429	4.41687	SEC14-like 2 (S. cerevisiae)
W86302	4.22187	FK506 binding protein 5
AI680541	4.10702	leukemia inhibitory factor receptor
AW769732	4.10148	paired box gene 2
AF288571	4.06927	lymphoid enhancer-binding factor 1
NM_021127	4.06558	phorbol-12-myristate-13-acetate-induced protein 1
AW135013	4.0047	v-maf musculoaponeurotic fibrosarcoma oncogene homolog B (avian)
NM_003063	3.96229	sarcolipin
AK025084	3.9161	trinucleotide repeat containing 9
AL574184	3.82255	AL574184 Homo sapiens PLACENTA COT 25-NORMALIZED Homo sapiens cDNA clone CS0DI039YJ22 3-PRIME, mRNA sequence.
BF593382	3.71405	protein kinase, AMP-activated, beta 2 non-catalytic subunit
BC031944	3.66062	Homo sapiens, Similar to hypothetical protein PRO2852, clone IMAGE:4837965, mRNA
AI798863	3.6459	fibroblast growth factor 18
BE348597	3.64294	hypothetical protein MGC33365
AA897516	3.6314	prostaglandin E receptor 4 (subtype EP4)
NM_024636	3.61485	likely ortholog of mouse tumor necrosis-alpha-induced adipose-related protein
AF131840	3.61297	SPRY domain-containing SOCS box protein SSB-1
AA721025	3.47178	Homo sapiens transcribed sequence with moderate similarity to protein ref:NP_060265.1 (H.sapiens) hypothetical protein FLJ20378 [Homo sapiens]
AL552001	3.39992	protein kinase, AMP-activated, beta 2 non-catalytic subunit
AI753747	3.31562	FK506 binding protein 5
AK026748	3.3117	hypothetical protein DKFZP761M1511
N73742	3.31051	Homo sapiens cDNA FLJ42287 fis, clone TLIVE2005866
NM_001206	3.28162	basic transcription element binding protein 1
AA037766	3.26618	Homo sapiens LOC374963 (LOC374963), mRNA
NM_002310	3.20916	leukemia inhibitory factor receptor
AL357503	3.16935	match: proteins: Tr:Q9UJ12 Tr:O43723 Tr:Q9VZN3; Human DNA sequence from clone RP5-899C14 on chromosome 20 Contains the 3' end of a novel gene, ESTs, STSs and GSSs, complete sequence.
AI857639	3.14477	phorbol-12-myristate-13-acetate-induced protein 1
U31737	3.11307	hypoxanthine phosphoribosyltransferase 1 (Lesch-Nyhan syndrome)
NM_004235	3.05955	Kruppel-like factor 4 (gut)
BI668074	3.05752	603295907F1 NIH_MGC_96 Homo sapiens cDNA clone IMAGE:5315136 5', mRNA sequence.
AI076351	3.03759	Homo sapiens full length insert cDNA YQ11E04
AI038059	3.02844	deiodinase, iodothyronine, type II
AI935710	2.99054	flavin containing monooxygenase 5
NM_000860	2.96666	hydroxyprostaglandin dehydrogenase 15-(NAD)
AI967987	2.95763	hypothetical protein FLJ33516
AF133298	2.88009	cytochrome P450, family 4, subfamily F, polypeptide 8
U80736	2.845	trinucleotide repeat containing 9
AI677701	2.8359	RNA-binding region (RNP1, RRM) containing 6
U16120	2.83052	solute carrier family 6 (neurotransmitter transporter, taurine), member 6
AL562398	2.82379	AL562398 Homo sapiens NEUROBLASTOMA COT 25-NORMALIZED Homo sapiens cDNA clone CS0DC008YD20 3-PRIME, mRNA sequence.
L16895	2.8216	Human lysyl oxidase (LOX) gene, exon 7.
AA206141	2.81017	prickle-like 1 (Drosophila)
NM_002612	2.80671	pyruvate dehydrogenase kinase, isoenzyme 4
NM_001174	2.78997	Rho GTPase activating protein 6
AK027006	2.78205	trinucleotide repeat containing 9
BG150485	2.78011	solute carrier family 6 (neurotransmitter transporter, taurine), member 6
BF056282	2.77463	chromosome 9 open reading frame 52
BU789637	2.77345	Homo sapiens cDNA FLJ33848 fis, clone CTONG2005567.
D43968	2.75835	runt-related transcription factor 1 (acute myeloid leukemia 1; aml1 oncogene)
NM_006103	2.7577	WAP four-disulfide core domain 2
AI611074	2.74034	Homo sapiens transcribed sequences
BF514079	2.72967	Kruppel-like factor 4 (gut)
NM_000165	2.72432	gap junction protein, alpha 1, 43kDa (connexin 43)
NM_003452	2.71812	zinc finger protein 189
NM_014432	2.71669	interleukin 20 receptor, alpha
NM_016354	2.70423	solute carrier organic anion transporter family, member 4A1
AV704132	2.68509	cytoplasmic polyadenylation element binding protein 4
AA705029	2.68267	Homo sapiens transcribed sequence with strong similarity to protein pdb:1BGM (E. coli) O Chain O, Beta-Galactosidase (Chains I-P)
NM_001995	2.67744	fatty-acid-Coenzyme A ligase, long-chain 2
AK026415	2.67066	chimerin (chimaerin) 2
NM_024830	2.65698	hypothetical protein FLJ12443
AA531023	2.6493	hypothetical protein MGC16491
NM_014705	2.64045	dedicator of cytokinesis 4
NM_004417	2.62487	dual specificity phosphatase 1
BC002724	2.6109	synonym: FLJ10931; Homo sapiens sorting nexin 5, mRNA (cDNA clone IMAGE:3629947), complete cds.
J05594	2.59304	hydroxyprostaglandin dehydrogenase 15-(NAD)
NM_002031	2.58548	fyn-related kinase
AA573217	2.55782	chromodomain helicase DNA binding protein 1-like
BE620832	2.54377	cytoplasmic polyadenylation element binding protein 4
NM_002228	2.53578	v-jun sarcoma virus 17 oncogene homolog (avian)
AW592684	2.53474	leukemia inhibitory factor receptor
NM_007063	2.53108	TBC1 domain family, member 8 (with GRAM domain)
NM_004566	2.53006	6-phosphofructo-2-kinase/fructose-2,6-biphosphatase 3
AU144005	2.52244	Homo sapiens cDNA FLJ11397 fis, clone HEMBA1000622.
AW117383	2.52148	Homo sapiens transcribed sequences
M33376	2.51849	aldo-keto reductase family 1, member C2 (dihydrodiol dehydrogenase 2; bile acid binding protein; 3-alpha hydroxysteroid dehydrogenase, type III)
AA581439	2.49731	hypothetical protein FLJ11127
BF060783	2.49691	distal-less homeo box 1
AW028110	2.45649	Homo sapiens mRNA, chromosome 1 specific transcript KIAA0500.
BC033179	2.45095	ATPase, Class I, type 8B, member 3
AW001030	2.40592	chromosome 9 open reading frame 52
U04628	2.40469	78 kDa gastrin binding protein; similar to SwissProt Accession Number P21177: E. coli fatty acid oxidation complex alpha subunit; Human 78 kDa gastrin binding protein GBP gene, complete cds.
AW470799	2.4042	Homo sapiens transcribed sequence with weak similarity to protein ref:NP_055301.1 (H.sapiens) neuronal thread protein [Homo sapiens]
AI924426	2.40233	elongation factor, RNA polymerase II, 2
AU159446	2.40126	Homo sapiens cDNA FLJ12275 fis, clone MAMMA1001686.
NM_018456	2.39085	ELL associated factor 2
NM_003877	2.38901	suppressor of cytokine signaling 2
R49343	2.38002	SEC14-like 2 (S. cerevisiae)
AI553933	2.36792	solute carrier family 30 (zinc transporter), member 1
BF939317	2.36708	Homo sapiens cDNA FLJ41603 fis, clone CTONG3000657
NM_024111	2.35458	hypothetical protein MGC4504
BU683415	2.34848	UI-CF-EC1-ace-p-13-0-UI.s1 UI-CF-EC1 Homo sapiens cDNA clone UI-CF-EC1-ace-p-13-0-UI 3', mRNA sequence.
BF196963	2.33967	Homo sapiens transcribed sequence with weak similarity to protein sp:P39188 (H.sapiens) ALU1_HUMAN Alu subfamily J sequence contamination warning entry
NM_153608	2.3287	hypothetical protein MGC17986
AA083478	2.32869	tripartite motif-containing 22
BC012946	2.32478	Rho-guanine nucleotide exchange factor
AA042983	2.31765	Homo sapiens cDNA FLJ42435 fis, clone BLADE2006849
NM_153608	2.3096	hypothetical protein MGC17986
BE883167	2.30924	601508486F1 NIH_MGC_71 Homo sapiens cDNA clone IMAGE:3910053 5', mRNA sequence.
CA442342	2.30424	Homo sapiens, clone IMAGE:5288686, mRNA
NM_002736	2.29636	protein kinase, cAMP-dependent, regulatory, type II, beta
AA622392	2.28525	hypothetical protein MGC4309
AF127481	2.27696	normal LBC; an alternative 5' translation initiation start site exists upstream of the start site denoted in this sequence; alternative 5' spliced proto-Lbc mRNAs are commonly observed in human skeletal muscle, as well as in other human tissues; Homo sapiens non-ocogenic Rho GTPase-specific GTP exchange factor (proto-LBC) mRNA, complete cds.
AP001748	2.27605	gb:AP001748 /DB_XREF=gi:7768745 /FEA=DNA_3 /CNT=2 /TID=Hs.158225.1 /TIER=ConsEnd /STK=0 /UG=Hs.158225 /LL=5316 /UG_GENE=PKNOX1 /UG_TITLE=PBXknotted 1 homeobox 1 /DEF=Homo sapiens genomic DNA, chromosome 21q, section 92105
AF308601	2.27016	Notch homolog 2 (Drosophila)
N53564	2.2694	cytoplasmic polyadenylation element binding protein 4
N36408	2.26463	FOS-like antigen 2
BF969254	2.26433	hypothetical protein MGC15606
AA584428	2.256	hypothetical protein FLJ13409
AA650281	2.24562	likely ortholog of mouse tumor necrosis-alpha-induced adipose-related protein
AA778643	2.24194	chromosome 6 open reading frame 81
AA228366	2.2239	Homo sapiens transcribed sequences
NM_004694	2.22213	solute carrier family 16 (monocarboxylic acid transporters), member 6
T79953	2.21494	yd85c11.s1 Soares fetal liver spleen 1NFLS Homo sapiens cDNA clone IMAGE:115028 3', mRNA sequence.
NM_021122	2.2075	fatty-acid-Coenzyme A ligase, long-chain 2
BC016013	2.20329	Homo sapiens, clone IMAGE:4695648, mRNA
AV726673	2.20285	thrombospondin 1
AI816919	2.19347	hypothetical protein FLJ30596
AL512737	2.19221	chromosome 6 open reading frame 85
AW516297	2.19199	hypothetical protein FLJ20719
NM_001438	2.18773	estrogen-related receptor gamma
AW452355	2.17099	Homo sapiens transcribed sequences
BF732919	2.168	Homo sapiens cDNA clone IMAGE:4025174, partial cds
AI277617	2.16783	FGD1 family, member 4
NM_018371	2.16114	chondroitin beta1,4 N-acetylgalactosaminyltransferase
AW264102	2.15372	hypothetical protein FLJ90022
D43967	2.15349	runt-related transcription factor 1 (acute myeloid leukemia 1; aml1 oncogene)
AU118383	2.15071	DKFZP434D146 protein
AI745624	2.14046	elongation factor, RNA polymerase II, 2
AI288759	2.13798	AT-binding transcription factor 1
NM_000607	2.13615	orosomucoid 1
AI453203	2.13274	hypothetical protein FLJ30596
AI803010	2.1312	Homo sapiens, clone IMAGE:5301910, mRNA
NM_001874	2.12481	carboxypeptidase M
AL036450	2.12184	KIAA0924 protein
NM_003246	2.11879	thrombospondin 1
AA731688	2.11317	Homo sapiens transcribed sequence with weak similarity to protein sp:P23963 (H.sapiens) ALUE_HUMAN !!!! ALU CLASS E WARNING ENTRY !!!!
AL034417	2.1122	Human DNA sequence from clone CTA-215D11 on chromosome 1p36.12-36.33, complete sequence.
BG403660	2.11113	heat shock 105kDa/110kDa protein 1
AA772278	2.11059	cytoplasmic polyadenylation element binding protein 4
AA207074	2.10313	breast carcinoma amplified sequence 4
AL832672	2.10028	Homo sapiens mRNA; cDNA DKFZp313P2412 (from clone DKFZp313P2412)
NM_002686	2.09811	phenylethanolamine N-methyltransferase
T86276	2.09142	Homo sapiens transcribed sequences
NM_014338	2.08901	phosphatidylserine decarboxylase
NM_005399	2.08254	protein kinase, AMP-activated, beta 2 non-catalytic subunit
BG491844	2.08019	v-jun sarcoma virus 17 oncogene homolog (avian)
AW770245	2.07604	Homo sapiens transcribed sequence with weak similarity to protein ref:NP_060190.1 (H.sapiens) hypothetical protein FLJ20234 [Homo sapiens]
NM_014656	2.07311	KIAA0040 gene product
AK000106	2.06838	Homo sapiens cDNA FLJ20099 fis, clone COL04544
BE778059	2.06538	zinc finger protein 67 homolog (mouse)
NM_014606	2.06306	hect domain and RLD 3
4858291_RC	2.05077	Cluster Incl. AI421812:tf55a07.x1 Homo sapiens cDNA, 3 end /clone=IMAGE-2103156 /clone_end=3' /gb=AI421812 /gi=4267743 /ug=Hs.47125 /len=556
BF063657	2.05068	Homo sapiens transcribed sequences
NM_000329	2.03961	retinal pigment epithelium-specific protein 65kDa
NM_025106	2.03903	SPRY domain-containing SOCS box protein SSB-1
AI989530	2.03822	DKFZP434D146 protein
AA143793	2.03323	Rab coupling protein
NM_024734	2.03266	calmin (calponin-like, transmembrane)
NM_007246	2.03085	kelch-like 2, Mayven (Drosophila)
AI452457	2.02792	hypothetical protein LOC199920
NM_002589	2.02739	BH-protocadherin (brain-heart)
AI628689	2.02016	Homo sapiens cDNA FLJ32401 fis, clone SKMUS2000339.
AI873273	2.01833	solute carrier family 16 (monocarboxylic acid transporters), member 6
BE965029	2.01698	601658812R1 NIH_MGC_69 Homo sapiens cDNA clone IMAGE:3886131 3', mRNA sequence.
NM_003082	2.01477	small nuclear RNA activating complex, polypeptide 1, 43kDa
AI263909	2.01333	ras homolog gene family, member B
AI858001	2.00673	Cbp/p300-interacting transactivator, with Glu/Asp-rich carboxy-terminal domain, 4
